# Supplementary material for: pH-responsive supramolecular switch of a rationally designed dipyrroethene-based chromophore
Source: Chem Sci. 2024 Dec 16;16(4):1772–82. doi: 10.1039/d4sc07016j (PMC11664251; doi:10.1039/d4sc07016j)
Supplement: SC-016-D4SC07016J-s002 [file SC-016-D4SC07016J-s002.cif]

# Supplementary Information (SI) for Chemical Science.
# This journal is © The Royal Society of Chemistry 2025

####################################################################### 
# 
# This file contains crystal structure data downloaded from the 
# Cambridge Structural Database (CSD) hosted by the Cambridge 
# Crystallographic Data Centre (CCDC).
# 
# Full information about CCDC data access policies and citation 
# guidelines are available at http://www.ccdc.cam.ac.uk/access/V1 
# 
# Audit and citation data items may have been added by the CCDC. 
# Please retain this information to preserve the provenance of 
# this file and to allow appropriate attribution of the data. 
# 
#######################################################################

data_6c
_database_code_depnum_ccdc_archive 'CCDC 2345700'
loop_
_audit_author_name
_audit_author_address
'Debasish Mandal'
;Indian Institute of Technology Bombay
India
;
_audit_update_record             
;
2024-08-19 deposited with the CCDC.	2024-12-16 downloaded from the CCDC.
;
_audit_creation_date             2024-08-17
_audit_creation_method           
;
Olex2 1.5
(compiled 2023.03.06 svn.rbb2c1857 for OlexSys, GUI svn.r6748)
;
_shelx_SHELXL_version_number     2018/3
_chemical_name_common            ?
_chemical_name_systematic        ?
_chemical_formula_moiety         'C38 H32 N4 O2'
_chemical_formula_sum            'C38 H32 N4 O2'
_chemical_formula_weight         576.67
_chemical_melting_point          ?
loop_
_atom_type_symbol
_atom_type_description
_atom_type_scat_dispersion_real
_atom_type_scat_dispersion_imag
_atom_type_scat_source
C C 0.0033 0.0016 'International Tables Vol C Tables 4.2.6.8 and 6.1.1.4'
H H 0.0000 0.0000 'International Tables Vol C Tables 4.2.6.8 and 6.1.1.4'
N N 0.0061 0.0033 'International Tables Vol C Tables 4.2.6.8 and 6.1.1.4'
O O 0.0106 0.0060 'International Tables Vol C Tables 4.2.6.8 and 6.1.1.4'

_shelx_space_group_comment       
;
The symmetry employed for this shelxl refinement is uniquely defined
by the following loop, which should always be used as a source of
symmetry information in preference to the above space-group names.
They are only intended as comments.
;
_space_group_crystal_system      triclinic
_space_group_IT_number           2
_space_group_name_H-M_alt        'P -1'
_space_group_name_Hall           '-P 1'
loop_
_space_group_symop_operation_xyz
'x, y, z'
'-x, -y, -z'

_cell_length_a                   7.2089(7)
_cell_length_b                   9.3281(9)
_cell_length_c                   11.0857(13)
_cell_angle_alpha                97.148(9)
_cell_angle_beta                 92.220(9)
_cell_angle_gamma                96.254(8)
_cell_volume                     734.23(13)
_cell_formula_units_Z            1
_cell_measurement_reflns_used    2202
_cell_measurement_temperature    150.00
_cell_measurement_theta_max      21.12
_cell_measurement_theta_min      2.39
_shelx_estimated_absorpt_T_max   0.992
_shelx_estimated_absorpt_T_min   0.980
_exptl_absorpt_coefficient_mu    0.082
_exptl_absorpt_correction_T_max  0.7452
_exptl_absorpt_correction_T_min  0.2656
_exptl_absorpt_correction_type   none
_exptl_absorpt_process_details   
;
SADABS-2016/2 (Bruker,2016/2) was used for absorption correction.
wR2(int) was 0.1709 before and 0.1140 after correction.
The Ratio of minimum to maximum transmission is 0.3564.
The \l/2 correction factor is Not present.
;
_exptl_absorpt_special_details   ?
_exptl_crystal_colour            'clear orangish yellow'
_exptl_crystal_colour_lustre     clear
_exptl_crystal_colour_modifier   orangish
_exptl_crystal_colour_primary    yellow
_exptl_crystal_density_diffrn    1.304
_exptl_crystal_density_meas      ?
_exptl_crystal_density_method    ?
_exptl_crystal_description       needle
_exptl_crystal_F_000             304
_exptl_crystal_size_max          0.25
_exptl_crystal_size_mid          0.2
_exptl_crystal_size_min          0.1
_exptl_transmission_factor_max   ?
_exptl_transmission_factor_min   ?
_diffrn_reflns_av_R_equivalents  0.1144
_diffrn_reflns_av_unetI/netI     0.0564
_diffrn_reflns_Laue_measured_fraction_full 0.983
_diffrn_reflns_Laue_measured_fraction_max 0.983
_diffrn_reflns_limit_h_max       8
_diffrn_reflns_limit_h_min       -8
_diffrn_reflns_limit_k_max       11
_diffrn_reflns_limit_k_min       -11
_diffrn_reflns_limit_l_max       13
_diffrn_reflns_limit_l_min       -13
_diffrn_reflns_number            18304
_diffrn_reflns_point_group_measured_fraction_full 0.983
_diffrn_reflns_point_group_measured_fraction_max 0.983
_diffrn_reflns_theta_full        24.999
_diffrn_reflns_theta_max         24.999
_diffrn_reflns_theta_min         1.854
_diffrn_ambient_temperature      150.15
_diffrn_detector_area_resol_mean ?
_diffrn_measured_fraction_theta_full 0.983
_diffrn_measured_fraction_theta_max 0.983
_diffrn_measurement_details      
;
List of Runs (angles in degrees, time in seconds):

  # Type    Start    End  Width  t~exp~   \w     \q     \k     \f   Frames
#--------------------------------------------------------------------------
  1  \f   -349.73  10.27   1.00   10.00  26.42 -22.85 -31.50    --   360
  2  \w    -80.86   6.14   1.00   10.00    --  -22.85  89.85-137.66   87
  3  \w   -127.56  18.44   1.00   10.00    --  -22.85 -59.25-135.92  146
  4  \w    -80.85   6.15   1.00   10.00    --  -22.85  89.85  18.34   87
  5  \w   -127.56  18.44   1.00   10.00    --  -22.85 -59.25  71.08  146
  6  \w    -80.85   6.15   1.00   10.00    --  -22.85  89.85 120.33   87
  7  \w   -127.56  18.44   1.00   10.00    --  -22.85 -59.25 -84.92  146
  8  \w   -127.56  18.44   1.00   10.00    --  -22.85 -59.25 122.08  146
  9  \w    -80.86   6.14   1.00   10.00    --  -22.85  89.85 171.34   87
 10  \w   -127.56  18.44   1.00   10.00    --  -22.85 -59.25  20.08  146
;
_diffrn_measurement_device       'abstract diffractometer'
_diffrn_measurement_device_type  'Bruker APEX-II CCD'
_diffrn_measurement_method       '\f and \w scans'
_diffrn_radiation_type           MoK\a
_diffrn_radiation_wavelength     0.71073
_diffrn_source                   ?
_reflns_Friedel_coverage         0.000
_reflns_Friedel_fraction_full    .
_reflns_Friedel_fraction_max     .
_reflns_number_gt                2017
_reflns_number_total             2537
_reflns_special_details          
;
 Reflections were merged by SHELXL according to the crystal
 class for the calculation of statistics and refinement.
 
 _reflns_Friedel_fraction is defined as the number of unique
 Friedel pairs measured divided by the number that would be
 possible theoretically, ignoring centric projections and
 systematic absences.
;
_reflns_threshold_expression     'I > 2\s(I)'
_computing_cell_refinement       'SAINT V8.40A (Bruker, 2019)'
_computing_data_collection       'CrysAlisPro 1.171.41.93a (Rigaku OD, 2020)'
_computing_data_reduction        'SAINT V8.40A (Bruker, 2019)'
_computing_molecular_graphics    'Olex2 1.5 (Dolomanov et al., 2009)'
_computing_publication_material  'Olex2 1.5 (Dolomanov et al., 2009)'
_computing_structure_refinement  'olex2.refine 1.5 (Bourhis et al., 2015)'
_computing_structure_solution    'olex2.solve 1.5 (Bourhis et al., 2015)'
_refine_diff_density_max         0.409
_refine_diff_density_min         -0.296
_refine_diff_density_rms         0.079
_refine_ls_extinction_coef       .
_refine_ls_extinction_method     none
_refine_ls_goodness_of_fit_ref   1.071
_refine_ls_hydrogen_treatment    constr
_refine_ls_matrix_type           full
_refine_ls_number_parameters     201
_refine_ls_number_reflns         2537
_refine_ls_number_restraints     0
_refine_ls_R_factor_all          0.1033
_refine_ls_R_factor_gt           0.0874
_refine_ls_restrained_S_all      1.071
_refine_ls_shift/su_max          0.000
_refine_ls_shift/su_mean         0.000
_refine_ls_structure_factor_coef Fsqd
_refine_ls_weighting_details     
'w=1/[\s^2^(Fo^2^)+(0.0691P)^2^+2.4270P] where P=(Fo^2^+2Fc^2^)/3'
_refine_ls_weighting_scheme      calc
_refine_ls_wR_factor_gt          0.2197
_refine_ls_wR_factor_ref         0.2307
_refine_special_details          ?
_olex2_refinement_description    
;
1.a Rotating group:
 O1(H1)
1.b Aromatic/amide H refined with riding coordinates:
 N1(H1A), C10(H10), C6(H6), C11(H11), C13(H13), C3(H3), C4(H4), C7(H7),
 C15(H15), C18(H18), C17(H17), C16(H16)
1.c Idealised Me refined as rotating group:
 C1(H1B,H1C,H1D)
;
_atom_sites_solution_hydrogens   mixed
_atom_sites_solution_primary     iterative
_atom_sites_solution_secondary   ?
loop_
_atom_site_label
_atom_site_type_symbol
_atom_site_fract_x
_atom_site_fract_y
_atom_site_fract_z
_atom_site_U_iso_or_equiv
_atom_site_adp_type
_atom_site_occupancy
_atom_site_site_symmetry_order
_atom_site_calc_flag
_atom_site_refinement_flags_posn
_atom_site_refinement_flags_adp
_atom_site_refinement_flags_occupancy
_atom_site_disorder_assembly
_atom_site_disorder_group
O1 O 0.7614(5) 0.0977(3) 0.8613(3) 0.0455(9) Uani 1 1 d . . . . .
H1 H 0.664862 0.093431 0.808954 0.055 Uiso 1 1 d R U . . .
N1 N 0.2779(4) 0.2078(3) 0.6033(3) 0.0242(7) Uani 1 1 d . . . . .
H1A H 0.315109 0.135007 0.637755 0.029 Uiso 1 1 calc R U . . .
N2 N 0.6250(5) 0.2952(4) 0.7387(3) 0.0317(8) Uani 1 1 d . . . . .
C9 C 0.1225(5) 0.1983(4) 0.5255(3) 0.0235(8) Uani 1 1 d . . . . .
C8 C -0.0046(5) 0.0675(4) 0.4826(3) 0.0217(8) Uani 1 1 d . . . . .
C5 C -0.1504(5) 0.0964(4) 0.3916(3) 0.0218(8) Uani 1 1 d . . . . .
C10 C 0.1130(5) 0.3367(4) 0.4918(4) 0.0275(9) Uani 1 1 d . . . . .
H10 H 0.020409 0.363777 0.438392 0.033 Uiso 1 1 calc R U . . .
C6 C -0.3238(5) 0.1357(4) 0.4269(4) 0.0271(9) Uani 1 1 d . . . . .
H6 H -0.352950 0.139939 0.509992 0.033 Uiso 1 1 calc R U . . .
C11 C 0.2657(5) 0.4289(4) 0.5514(4) 0.0310(9) Uani 1 1 d . . . . .
H11 H 0.294081 0.529583 0.545495 0.037 Uiso 1 1 calc R U . . .
C2 C -0.4152(6) 0.1643(4) 0.2199(4) 0.0309(9) Uani 1 1 d . . . . .
C13 C 0.5390(6) 0.3872(4) 0.6896(4) 0.0313(9) Uani 1 1 d . . . . .
H13 H 0.591838 0.486037 0.699977 0.038 Uiso 1 1 calc R U . . .
C12 C 0.3668(5) 0.3478(4) 0.6196(4) 0.0272(9) Uani 1 1 d . . . . .
C3 C -0.2449(6) 0.1208(5) 0.1845(4) 0.0353(10) Uani 1 1 d . . . . .
H3 H -0.217764 0.113212 0.100900 0.042 Uiso 1 1 calc R U . . .
C4 C -0.1137(6) 0.0882(4) 0.2689(4) 0.0286(9) Uani 1 1 d . . . . .
H4 H 0.002305 0.059924 0.242571 0.034 Uiso 1 1 calc R U . . .
C7 C -0.4544(6) 0.1688(4) 0.3419(4) 0.0309(9) Uani 1 1 d . . . . .
H7 H -0.571850 0.194690 0.367618 0.037 Uiso 1 1 calc R U . . .
C14 C 0.8062(6) 0.3342(5) 0.7970(4) 0.0333(10) Uani 1 1 d . . . . .
C19 C 0.8745(6) 0.2262(5) 0.8583(4) 0.0364(10) Uani 1 1 d . . . . .
C15 C 0.9239(6) 0.4638(5) 0.7942(4) 0.0404(11) Uani 1 1 d . . . . .
H15 H 0.881592 0.537592 0.751870 0.048 Uiso 1 1 calc R U . . .
C18 C 1.0520(7) 0.2459(5) 0.9156(4) 0.0385(11) Uani 1 1 d . . . . .
H18 H 1.095112 0.171786 0.957253 0.046 Uiso 1 1 calc R U . . .
C17 C 1.1641(6) 0.3734(6) 0.9114(4) 0.0447(12) Uani 1 1 d . . . . .
H17 H 1.286541 0.386779 0.948991 0.054 Uiso 1 1 calc R U . . .
C1 C -0.5520(7) 0.2102(5) 0.1282(5) 0.0431(12) Uani 1 1 d . . . . .
H1B H -0.509723 0.308987 0.111581 0.065 Uiso 1 1 calc R U . . .
H1C H -0.676131 0.208291 0.161385 0.065 Uiso 1 1 calc R U . . .
H1D H -0.558316 0.143029 0.052388 0.065 Uiso 1 1 calc R U . . .
C16 C 1.0990(6) 0.4860(6) 0.8514(4) 0.0443(12) Uani 1 1 d . . . . .
H16 H 1.175629 0.575431 0.850821 0.053 Uiso 1 1 calc R U . . .

loop_
_atom_site_aniso_label
_atom_site_aniso_U_11
_atom_site_aniso_U_22
_atom_site_aniso_U_33
_atom_site_aniso_U_23
_atom_site_aniso_U_13
_atom_site_aniso_U_12
O1 0.0432(19) 0.0365(18) 0.055(2) 0.0130(15) -0.0098(16) -0.0047(14)
N1 0.0270(17) 0.0198(16) 0.0260(17) 0.0065(13) -0.0041(13) 0.0008(13)
N2 0.0285(18) 0.0307(19) 0.034(2) 0.0063(15) -0.0064(15) -0.0025(15)
C9 0.0226(19) 0.0229(19) 0.025(2) 0.0045(15) 0.0006(15) 0.0029(15)
C8 0.0209(18) 0.0248(19) 0.0206(18) 0.0057(15) 0.0008(14) 0.0052(15)
C5 0.0230(19) 0.0175(18) 0.026(2) 0.0073(15) 0.0004(15) 0.0006(14)
C10 0.027(2) 0.024(2) 0.032(2) 0.0066(17) -0.0034(16) 0.0038(16)
C6 0.027(2) 0.023(2) 0.030(2) 0.0026(16) 0.0007(16) -0.0001(16)
C11 0.028(2) 0.021(2) 0.044(3) 0.0061(18) 0.0009(18) 0.0003(16)
C2 0.031(2) 0.025(2) 0.036(2) 0.0080(17) -0.0106(18) -0.0013(16)
C13 0.031(2) 0.026(2) 0.035(2) 0.0033(17) -0.0027(18) -0.0015(17)
C12 0.028(2) 0.023(2) 0.031(2) 0.0044(16) 0.0011(16) 0.0006(16)
C3 0.039(2) 0.039(2) 0.028(2) 0.0086(18) -0.0016(18) 0.0014(19)
C4 0.028(2) 0.029(2) 0.030(2) 0.0084(17) 0.0001(16) 0.0027(16)
C7 0.026(2) 0.027(2) 0.039(2) 0.0079(18) -0.0026(18) 0.0029(17)
C14 0.034(2) 0.035(2) 0.030(2) 0.0044(18) -0.0002(18) 0.0011(18)
C19 0.040(2) 0.038(2) 0.030(2) 0.0050(19) 0.0010(19) -0.002(2)
C15 0.038(2) 0.041(3) 0.043(3) 0.013(2) -0.004(2) 0.002(2)
C18 0.049(3) 0.037(3) 0.030(2) 0.0053(19) -0.0052(19) 0.009(2)
C17 0.027(2) 0.071(4) 0.032(2) 0.002(2) -0.0045(19) -0.001(2)
C1 0.042(3) 0.043(3) 0.046(3) 0.016(2) -0.016(2) 0.004(2)
C16 0.034(2) 0.058(3) 0.038(3) 0.004(2) 0.000(2) -0.005(2)

_geom_special_details            
;
 All esds (except the esd in the dihedral angle between two l.s. planes)
 are estimated using the full covariance matrix.  The cell esds are taken
 into account individually in the estimation of esds in distances, angles
 and torsion angles; correlations between esds in cell parameters are only
 used when they are defined by crystal symmetry.  An approximate (isotropic)
 treatment of cell esds is used for estimating esds involving l.s. planes.
;
loop_
_geom_bond_atom_site_label_1
_geom_bond_atom_site_label_2
_geom_bond_distance
_geom_bond_site_symmetry_2
_geom_bond_publ_flag
O1 H1 0.8829 . ?
O1 C19 1.378(5) . ?
N1 H1A 0.8800 . ?
N1 C9 1.375(5) . ?
N1 C12 1.378(5) . ?
N2 C13 1.274(5) . ?
N2 C14 1.425(5) . ?
C9 C8 1.460(5) . ?
C9 C10 1.396(5) . ?
C8 C8 1.370(7) 2_556 ?
C8 C5 1.498(5) . ?
C5 C6 1.397(5) . ?
C5 C4 1.389(5) . ?
C10 H10 0.9500 . ?
C10 C11 1.409(6) . ?
C6 H6 0.9500 . ?
C6 C7 1.391(6) . ?
C11 H11 0.9500 . ?
C11 C12 1.376(6) . ?
C2 C3 1.390(6) . ?
C2 C7 1.389(6) . ?
C2 C1 1.521(6) . ?
C13 H13 0.9500 . ?
C13 C12 1.426(6) . ?
C3 H3 0.9500 . ?
C3 C4 1.389(6) . ?
C4 H4 0.9500 . ?
C7 H7 0.9500 . ?
C14 C19 1.405(6) . ?
C14 C15 1.403(6) . ?
C19 C18 1.390(6) . ?
C15 H15 0.9500 . ?
C15 C16 1.373(6) . ?
C18 H18 0.9500 . ?
C18 C17 1.370(7) . ?
C17 H17 0.9500 . ?
C17 C16 1.423(7) . ?
C1 H1B 0.9800 . ?
C1 H1C 0.9800 . ?
C1 H1D 0.9800 . ?
C16 H16 0.9500 . ?

loop_
_geom_angle_atom_site_label_1
_geom_angle_atom_site_label_2
_geom_angle_atom_site_label_3
_geom_angle
_geom_angle_site_symmetry_1
_geom_angle_site_symmetry_3
_geom_angle_publ_flag
C19 O1 H1 109.1 . . ?
C9 N1 H1A 125.0 . . ?
C9 N1 C12 110.1(3) . . ?
C12 N1 H1A 125.0 . . ?
C13 N2 C14 121.5(4) . . ?
N1 C9 C8 126.7(3) . . ?
N1 C9 C10 106.9(3) . . ?
C10 C9 C8 126.4(3) . . ?
C9 C8 C5 111.7(3) . . ?
C8 C8 C9 126.0(4) 2_556 . ?
C8 C8 C5 122.3(4) 2_556 . ?
C6 C5 C8 121.6(3) . . ?
C4 C5 C8 120.2(3) . . ?
C4 C5 C6 118.1(3) . . ?
C9 C10 H10 126.3 . . ?
C9 C10 C11 107.5(3) . . ?
C11 C10 H10 126.3 . . ?
C5 C6 H6 119.6 . . ?
C7 C6 C5 120.9(4) . . ?
C7 C6 H6 119.6 . . ?
C10 C11 H11 125.9 . . ?
C12 C11 C10 108.2(4) . . ?
C12 C11 H11 125.9 . . ?
C3 C2 C1 120.8(4) . . ?
C7 C2 C3 118.2(4) . . ?
C7 C2 C1 121.0(4) . . ?
N2 C13 H13 118.7 . . ?
N2 C13 C12 122.7(4) . . ?
C12 C13 H13 118.7 . . ?
N1 C12 C13 122.3(3) . . ?
C11 C12 N1 107.4(3) . . ?
C11 C12 C13 130.2(4) . . ?
C2 C3 H3 119.4 . . ?
C4 C3 C2 121.3(4) . . ?
C4 C3 H3 119.4 . . ?
C5 C4 H4 119.6 . . ?
C3 C4 C5 120.7(4) . . ?
C3 C4 H4 119.6 . . ?
C6 C7 H7 119.6 . . ?
C2 C7 C6 120.8(4) . . ?
C2 C7 H7 119.6 . . ?
C19 C14 N2 114.9(4) . . ?
C15 C14 N2 127.2(4) . . ?
C15 C14 C19 117.8(4) . . ?
O1 C19 C14 118.7(4) . . ?
O1 C19 C18 119.6(4) . . ?
C18 C19 C14 121.7(4) . . ?
C14 C15 H15 119.3 . . ?
C16 C15 C14 121.4(4) . . ?
C16 C15 H15 119.3 . . ?
C19 C18 H18 120.4 . . ?
C17 C18 C19 119.3(4) . . ?
C17 C18 H18 120.4 . . ?
C18 C17 H17 119.7 . . ?
C18 C17 C16 120.6(4) . . ?
C16 C17 H17 119.7 . . ?
C2 C1 H1B 109.5 . . ?
C2 C1 H1C 109.5 . . ?
C2 C1 H1D 109.5 . . ?
H1B C1 H1C 109.5 . . ?
H1B C1 H1D 109.5 . . ?
H1C C1 H1D 109.5 . . ?
C15 C16 C17 119.2(5) . . ?
C15 C16 H16 120.4 . . ?
C17 C16 H16 120.4 . . ?

loop_
_geom_torsion_atom_site_label_1
_geom_torsion_atom_site_label_2
_geom_torsion_atom_site_label_3
_geom_torsion_atom_site_label_4
_geom_torsion
_geom_torsion_site_symmetry_1
_geom_torsion_site_symmetry_2
_geom_torsion_site_symmetry_3
_geom_torsion_site_symmetry_4
_geom_torsion_publ_flag
O1 C19 C18 C17 179.5(4) . . . . ?
N1 C9 C8 C8 3.2(7) . . . 2_556 ?
N1 C9 C8 C5 -175.8(3) . . . . ?
N1 C9 C10 C11 -0.1(4) . . . . ?
N2 C13 C12 N1 2.1(7) . . . . ?
N2 C13 C12 C11 -173.0(4) . . . . ?
N2 C14 C19 O1 -2.6(6) . . . . ?
N2 C14 C19 C18 177.5(4) . . . . ?
N2 C14 C15 C16 -177.8(4) . . . . ?
C9 N1 C12 C11 0.3(4) . . . . ?
C9 N1 C12 C13 -175.8(4) . . . . ?
C9 C8 C5 C6 -92.1(4) . . . . ?
C9 C8 C5 C4 86.2(4) . . . . ?
C9 C10 C11 C12 0.3(5) . . . . ?
C8 C9 C10 C11 -178.1(4) . . . . ?
C8 C8 C5 C6 88.8(6) 2_556 . . . ?
C8 C8 C5 C4 -92.8(5) 2_556 . . . ?
C8 C5 C6 C7 177.0(3) . . . . ?
C8 C5 C4 C3 -177.3(4) . . . . ?
C5 C6 C7 C2 -0.4(6) . . . . ?
C10 C9 C8 C8 -179.2(5) . . . 2_556 ?
C10 C9 C8 C5 1.8(5) . . . . ?
C10 C11 C12 N1 -0.4(5) . . . . ?
C10 C11 C12 C13 175.3(4) . . . . ?
C6 C5 C4 C3 1.2(6) . . . . ?
C2 C3 C4 C5 0.8(6) . . . . ?
C13 N2 C14 C19 173.4(4) . . . . ?
C13 N2 C14 C15 -10.0(7) . . . . ?
C12 N1 C9 C8 177.9(4) . . . . ?
C12 N1 C9 C10 -0.1(4) . . . . ?
C3 C2 C7 C6 2.3(6) . . . . ?
C4 C5 C6 C7 -1.4(6) . . . . ?
C7 C2 C3 C4 -2.6(6) . . . . ?
C14 N2 C13 C12 173.2(4) . . . . ?
C14 C19 C18 C17 -0.6(7) . . . . ?
C14 C15 C16 C17 2.0(7) . . . . ?
C19 C14 C15 C16 -1.3(7) . . . . ?
C19 C18 C17 C16 1.3(7) . . . . ?
C15 C14 C19 O1 -179.5(4) . . . . ?
C15 C14 C19 C18 0.6(7) . . . . ?
C18 C17 C16 C15 -2.0(7) . . . . ?
C1 C2 C3 C4 175.6(4) . . . . ?
C1 C2 C7 C6 -175.8(4) . . . . ?

_shelx_res_file                  
;
TITL mr_dm_zn_autored_a.res in P-1
    1.res
    created by SHELXL-2018/3 at 20:53:44 on 16-Aug-2024
REM Old TITL mr_dm_zn_autored_a.res in P-1
REM SHELXT solution in P-1: R1 0.208, Rweak 0.041, Alpha 0.065
REM <I/s> 0.000 for 0 systematic absences, Orientation as input
REM Formula found by SHELXT: C19 N3
CELL 0.71073 7.2089 9.3281 11.0857 97.148 92.22 96.254
ZERR 1 0.0007 0.0009 0.0013 0.009 0.009 0.008
LATT 1
SFAC C H N O
UNIT 38 32 4 2

L.S. 10
PLAN  5
SIZE 0.1 0.2 0.25
TEMP -123
CONF
BOND
list 4
MORE -1
BOND $H
fmap 2
acta
OMIT -3 50
OMIT -7 -3 4
OMIT -6 0 2
OMIT -6 0 3
OMIT -6 3 2
OMIT -5 6 0
OMIT -5 6 1
OMIT -4 2 3
OMIT -4 5 5
OMIT -3 -5 5
OMIT -3 -5 7
OMIT -3 -5 11
OMIT -3 -2 8
OMIT -3 -2 9
OMIT -3 8 1
OMIT -2 -2 10
OMIT -2 1 7
OMIT -2 1 9
OMIT -2 1 11
OMIT -1 -6 2
OMIT -1 -6 4
OMIT -1 -6 11
OMIT -1 4 8
OMIT -1 7 0
OMIT -1 7 2
OMIT -1 7 5
OMIT 0 -3 5
OMIT 0 -3 6
OMIT 0 0 3
OMIT 0 3 6
OMIT 1 -1 5
OMIT 1 6 4
OMIT 2 -1 1
OMIT 2 -1 2
OMIT 2 -1 4
OMIT 2 -1 5
OMIT 2 -1 6
OMIT 2 2 3
OMIT 3 -5 1
OMIT 3 -5 4
OMIT 4 -2 7
OMIT 4 -2 8
OMIT 4 1 0
OMIT 4 1 2
OMIT 5 4 5
REM <olex2.extras>
REM <HklSrc "%.\\1.hkl">
REM </olex2.extras>

WGHT    0.069100    2.427000
FVAR       0.99876
O1    4    0.761438    0.097750    0.861279    11.00000    0.04324    0.03653 =
         0.05541    0.01297   -0.00983   -0.00465
AFIX   7
H1    2    0.664862    0.093431    0.808954    11.00000   -1.20000
AFIX   0
N1    3    0.277877    0.207757    0.603330    11.00000    0.02703    0.01975 =
         0.02600    0.00646   -0.00408    0.00082
AFIX  43
H1A   2    0.315109    0.135007    0.637755    11.00000   -1.20000
AFIX   0
N2    3    0.624962    0.295157    0.738683    11.00000    0.02848    0.03074 =
         0.03432    0.00627   -0.00644   -0.00246
C9    1    0.122533    0.198292    0.525488    11.00000    0.02264    0.02292 =
         0.02529    0.00454    0.00063    0.00291
C8    1   -0.004623    0.067523    0.482646    11.00000    0.02093    0.02476 =
         0.02062    0.00575    0.00078    0.00519
C5    1   -0.150409    0.096444    0.391572    11.00000    0.02302    0.01746 =
         0.02568    0.00735    0.00042    0.00056
C10   1    0.112982    0.336710    0.491766    11.00000    0.02675    0.02407 =
         0.03215    0.00664   -0.00343    0.00382
AFIX  43
H10   2    0.020409    0.363777    0.438392    11.00000   -1.20000
AFIX   0
C6    1   -0.323833    0.135733    0.426869    11.00000    0.02708    0.02297 =
         0.03040    0.00256    0.00068   -0.00011
AFIX  43
H6    2   -0.352950    0.139939    0.509992    11.00000   -1.20000
AFIX   0
C11   1    0.265732    0.428899    0.551366    11.00000    0.02754    0.02102 =
         0.04419    0.00610    0.00088    0.00032
AFIX  43
H11   2    0.294081    0.529583    0.545495    11.00000   -1.20000
AFIX   0
C2    1   -0.415170    0.164319    0.219902    11.00000    0.03085    0.02480 =
         0.03611    0.00801   -0.01060   -0.00126
C13   1    0.539017    0.387166    0.689558    11.00000    0.03083    0.02643 =
         0.03503    0.00333   -0.00274   -0.00152
AFIX  43
H13   2    0.591838    0.486037    0.699977    11.00000   -1.20000
AFIX   0
C12   1    0.366762    0.347819    0.619567    11.00000    0.02750    0.02288 =
         0.03100    0.00435    0.00105    0.00056
C3    1   -0.244912    0.120794    0.184478    11.00000    0.03896    0.03924 =
         0.02781    0.00855   -0.00159    0.00143
AFIX  43
H3    2   -0.217764    0.113212    0.100900    11.00000   -1.20000
AFIX   0
C4    1   -0.113739    0.088183    0.268929    11.00000    0.02773    0.02904 =
         0.03009    0.00837    0.00014    0.00273
AFIX  43
H4    2    0.002305    0.059924    0.242571    11.00000   -1.20000
AFIX   0
C7    1   -0.454423    0.168773    0.341894    11.00000    0.02635    0.02749 =
         0.03950    0.00795   -0.00262    0.00287
AFIX  43
H7    2   -0.571850    0.194690    0.367618    11.00000   -1.20000
AFIX   0
C14   1    0.806160    0.334247    0.797005    11.00000    0.03417    0.03536 =
         0.02975    0.00444   -0.00022    0.00111
C19   1    0.874524    0.226186    0.858314    11.00000    0.04008    0.03804 =
         0.02968    0.00505    0.00103   -0.00195
C15   1    0.923876    0.463758    0.794195    11.00000    0.03838    0.04092 =
         0.04258    0.01254   -0.00447    0.00166
AFIX  43
H15   2    0.881592    0.537592    0.751870    11.00000   -1.20000
AFIX   0
C18   1    1.051997    0.245893    0.915627    11.00000    0.04853    0.03730 =
         0.03019    0.00526   -0.00522    0.00907
AFIX  43
H18   2    1.095112    0.171786    0.957253    11.00000   -1.20000
AFIX   0
C17   1    1.164113    0.373416    0.911428    11.00000    0.02694    0.07137 =
         0.03249    0.00215   -0.00455   -0.00143
AFIX  43
H17   2    1.286541    0.386779    0.948991    11.00000   -1.20000
AFIX   0
C1    1   -0.552004    0.210241    0.128155    11.00000    0.04181    0.04262 =
         0.04575    0.01617   -0.01637    0.00395
AFIX 137
H1B   2   -0.509723    0.308987    0.111581    11.00000   -1.50000
H1C   2   -0.676131    0.208291    0.161385    11.00000   -1.50000
H1D   2   -0.558316    0.143029    0.052388    11.00000   -1.50000
AFIX   0
C16   1    1.098975    0.485993    0.851371    11.00000    0.03409    0.05766 =
         0.03804    0.00373    0.00017   -0.00542
AFIX  43
H16   2    1.175629    0.575431    0.850821    11.00000   -1.20000
AFIX   0
HKLF 4


REM  mr_dm_zn_autored_a.res in P-1
REM wR2 = 0.230680, GooF = S = 1.07091, Restrained GooF = 1.07091 for all data
REM R1 = 0.087426 for 2017 Fo > 4sig(Fo) and 0.103283 for all 2537 data
REM 201 parameters refined using 0 restraints

END

WGHT      0.0691      2.4302

REM Highest difference peak  0.409,  deepest hole -0.296,  1-sigma level  0.079
Q1    1   1.1637  0.2646  0.9123  11.00000  0.05    0.41
Q2    1   1.0014  0.3687  0.8356  11.00000  0.05    0.38
Q3    1   1.0465  0.5575  0.8188  11.00000  0.05    0.37
Q4    1   0.5371  0.2990  0.8001  11.00000  0.05    0.37
Q5    1   0.4379  0.5169  0.6022  11.00000  0.05    0.35
;
_shelx_res_checksum              31219
_shelx_hkl_file                  
;
   0   0   1 1324.38   23.92
   0   0  -1   -0.16    1.06
   0   0  -1 1239.30   22.06
   0   0   1    0.16    1.02
   0   0  -1   -0.24    1.05
   0   0   1    5.62    2.12
   0   0   1   -0.37    1.02
   0   0  -1 1359.55   27.38
   0   0  -1 1226.74   24.32
   0   0  -1    0.16    1.02
   0   0   1   14.77    3.11
   0   0   1 1237.28   17.31
   0   0   1 1215.61   20.40
   0   0  -2  241.37   14.04
   0   0   2  268.43   15.40
   0   0  -2  213.14   14.49
   0   0   2  223.75   14.23
   0   0   2  215.11   14.51
   0   0  -2  230.27   16.47
   0   0  -2  222.16   15.00
   0   0   2  231.29   15.91
   0   0  -2  217.42   10.96
   0   0   2  205.60   13.53
   0   0   2  231.56   11.18
   0   0  -2  238.98   11.50
   0   0  -2  208.77   12.77
   0   0   2  238.13   12.01
   0   0   2  222.71   12.98
   0   0   3 4802.34  110.51
   0   0  -3 5219.24  110.90
   0   0   3 5482.17  112.74
   0   0  -3 5194.80  115.77
   0   0   3 5568.90  118.52
   0   0   3 4639.81  111.02
   0   0  -3 5428.22  125.74
   0   0  -3 4992.36  116.87
   0   0  -3 4725.58   97.63
   0   0   3 5197.69   99.22
   0   0   3 4736.07  109.34
   0   0   3 4802.20  101.99
   0   0  -3 4689.52  105.42
   0   0  -3 5174.72   98.87
   0   0   3 5143.40  105.95
   0   0   4  417.20   28.63
   0   0  -4  537.97   36.70
   0   0   4  540.10   33.44
   0   0  -4  480.46   31.58
   0   0   4  455.18   29.62
   0   0   4  497.02   30.60
   0   0  -4  478.38   27.61
   0   0  -4  473.52   22.19
   0   0  -5   23.55    8.04
   0   0   5   19.53    6.62
   0   0  -5   12.78    4.52
   0   0  -5   17.65    7.46
   0   0   5   13.97    5.26
   0   0   5   20.77    7.80
   0   0   5   22.29    6.34
   0   0  -5   17.68    4.80
   0   0  -5   15.37    4.32
   0   0   6    6.39    4.71
   0   0  -6    6.10    4.47
   0   0   6    1.40    1.27
   0   0  -6    6.33    4.69
   0   0  -6    3.85    2.62
   0   0   6    7.76    4.88
   0   0  -6    3.76    2.80
   0   0  -7   19.33    8.82
   0   0   7   18.05    7.95
   0   0   7   17.29    7.62
   0   0  -7   34.94   13.20
   0   0   7   26.65    9.38
   0   0  -7   23.80    7.11
   0   0  -7   18.64    4.68
   0   0   8   89.23   20.47
   0   0  -8  124.03   24.15
   0   0   8  113.69   20.17
   0   0  -8  131.98   30.13
   0   0   9   71.67   19.87
   0   0  -9   70.36   21.08
   0   0   9   76.48   17.01
   0   0  -9   75.30   13.68
   0   0  -9   79.31   22.48
   0   0   9   79.73   18.42
   0   0  10   59.26   18.76
   0   0 -10   82.36   24.29
   0   0 -10   48.51   11.83
   0   0  10   30.01   11.28
   0   0  10   67.38   17.39
   0   0  11    6.75    7.96
   0   0 -11   21.40   15.08
   0   0 -11   23.59   19.56
   0   0 -11    9.51    6.18
   0   0  11    4.50    4.40
   0   0 -12  -15.23   13.44
   0   0  12    0.13    8.57
   0   0 -12   -6.58    8.33
   0   0  12    2.47    4.38
   0   0 -12    3.10    3.06
   0   0 -12    3.35    4.68
   0   0  13    2.52    5.55
   0   0 -13   23.13   21.22
   0   0 -13   20.12   16.94
   0   0  13    7.48    7.37
   0   0 -13    2.61    4.12
   0   0  13    7.11    8.52
   0   0 -13    4.74    4.35
   0   0 -14  -12.21   17.57
   0   0  14    2.45    2.33
   0   0 -14    1.83    5.20
   0   0  14    3.03    5.84
   0   0 -14  -13.85   24.13
   0   0  15   63.98   26.87
   0   0 -15   52.21   31.30
   0   0 -15   54.06   17.39
   0   0  15   48.70   19.53
   0   0 -15   43.24   31.85
   0   1 -16   31.23   21.86
   0   1 -15   26.58   15.74
   0  -1  15   -2.01    2.08
   0  -1  15    8.95    6.57
   0   1 -15   24.11   11.14
   0   1 -15    2.52    2.37
   0   1 -14   15.16    9.89
   0  -1  14   15.98   12.11
   0   1 -14   15.71    8.13
   0  -1  14    8.90    7.62
   0   1 -14   27.22   23.84
   0  -1  13   41.30   19.10
   0   1 -13   11.55    6.14
   0  -1  13   22.62   10.16
   0   1 -13   24.11   10.18
   0  -1  13   20.57   12.74
   0   1 -13   10.46   10.73
   0   1 -12   45.72   24.09
   0  -1  12   42.51   18.58
   0  -1  12   40.05   14.75
   0   1 -12   36.84   17.22
   0  -1  12   51.44   18.04
   0  -1  11   11.89    8.52
   0   1 -11   24.47   14.10
   0  -1  11   29.28   12.00
   0   1 -11   21.67    7.22
   0   1 -11   15.54   12.80
   0  -1  10   35.67   13.81
   0   1 -10   34.61   16.18
   0  -1  10   34.50   12.11
   0   1 -10   31.11    9.18
   0  -1  10   24.89   10.47
   0  -1   9   21.27    9.39
   0   1  -9   17.60   10.14
   0  -1   9   29.94   10.90
   0   1  -9   22.28   11.40
   0  -1   9   22.08    8.67
   0   1  -9   22.55    7.06
   0   1  -8   62.38   16.41
   0   1  -8   54.38   13.51
   0   1  -8   61.77   17.67
   0  -1   8   51.70   13.05
   0   1  -8   66.70   11.66
   0  -1   8   48.02   12.48
   0   1  -7   83.74   17.57
   0  -1   7   48.79   16.16
   0   1  -7   75.80   15.38
   0  -1   7   87.68   17.07
   0   1  -7  108.63   20.94
   0  -1   7  101.01   17.14
   0   1  -7   83.28   12.18
   0   1  -6   10.31    5.54
   0   1  -6   12.16    6.61
   0  -1   6    5.89    3.44
   0  -1   6   10.74    5.19
   0   1  -6    7.57    4.66
   0   1  -6   10.13    3.11
   0  -1   6   11.30    5.38
   0   1  -6    7.27    3.49
   0  -1   6    8.06    4.68
   0  -1   5    2.16    2.77
   0   1  -5    0.32    1.02
   0   1  -5    1.07    1.45
   0  -1   5    0.48    0.86
   0  -1   5   -0.09    0.43
   0   1  -5    3.89    2.09
   0  -1   5    3.07    1.55
   0   1  -5    1.20    0.64
   0   1  -4  147.08   17.00
   0   1  -4  140.30   16.16
   0  -1   4  138.83   17.06
   0   1  -4  140.43   11.35
   0  -1   4  146.30   12.12
   0   1  -4  132.04   13.84
   0  -1   4  143.59   13.45
   0   1  -3  336.69   21.39
   0  -1   3  258.08   18.31
   0  -1   3  294.77   22.89
   0  -1   3  291.38   19.21
   0   1  -3  295.44   24.60
   0   1  -3  296.39   20.34
   0  -1   3  296.21   14.98
   0   1  -3  283.07   13.98
   0  -1   3  291.85   16.76
   0   1  -3  322.34   17.34
   0  -1   3  328.48   19.04
   0   1  -3  285.72   17.98
   0  -1   2   28.65    4.61
   0   1  -2   24.94    4.39
   0   1  -2   32.06    5.23
   0  -1   2   28.96    4.90
   0   1  -2   31.13    5.29
   0  -1   2   30.12    4.93
   0   1  -2   30.90    6.96
   0  -1   2   28.12    6.05
   0   1  -2   28.06    3.41
   0  -1   2   30.14    3.81
   0  -1   2   34.70    6.26
   0   1  -2   32.97    4.90
   0  -1   2   28.21    4.11
   0   1  -1 1060.15   32.09
   0  -1   1 1030.70   30.66
   0   1  -1 1083.32   28.73
   0  -1   1  939.24   37.05
   0   1  -1  942.73   37.76
   0  -1   1 1054.35   28.13
   0   1  -1 1066.26   32.30
   0  -1   1 1057.40   31.34
   0  -1   1 1100.17   29.63
   0   1  -1 1027.68   27.02
   0   1  -1 1106.52   30.16
   0  -1   1 1021.99   27.16
   0  -1   0   64.99    3.99
   0   1   0   42.40    6.19
   0  -1   0   51.91    6.63
   0  -1   0   61.58    9.11
   0  -1   0   85.32    7.30
   0   1   0   83.56    7.27
   0   1   0   54.50    9.03
   0  -1   0   66.51    6.02
   0   1   0   47.06    4.98
   0   1   0   68.73    4.12
   0   1   0   69.63    4.89
   0  -1   0   64.61    4.78
   0   1   0   67.08    6.95
   0  -1   0   64.95    6.52
   0   1   1   78.81    8.11
   0  -1  -1   78.06    8.08
   0  -1  -1   56.28    8.49
   0   1   1   72.23    9.57
   0  -1  -1   87.39    8.10
   0   1   1   65.61   10.97
   0  -1  -1   67.32   11.65
   0   1   1   94.17    8.08
   0   1   1   93.86    7.71
   0  -1  -1   90.75    7.73
   0  -1  -1   77.24    5.86
   0   1   1   77.04    5.97
   0   1   1   51.16    7.99
   0  -1  -1   74.92    8.90
   0  -1  -2  202.81   15.60
   0   1   2  206.83   16.84
   0  -1  -2  170.62   16.82
   0   1   2  189.01   15.17
   0  -1  -2  167.14   19.77
   0  -1  -2  220.12   15.66
   0   1   2  169.98   18.46
   0   1   2  207.74   15.09
   0   1   2  194.83   13.65
   0  -1  -2  190.48   11.59
   0  -1  -2  197.22   14.24
   0   1   3  186.91   16.64
   0   1   3  200.05   17.73
   0  -1  -3  211.12   17.50
   0  -1  -3  164.31   18.75
   0   1   3  203.73   17.45
   0  -1  -3  155.89   20.87
   0  -1  -3  225.76   18.86
   0  -1  -3  182.55   13.02
   0  -1  -3  206.32   16.98
   0   1   3  187.82   15.74
   0   1   3  187.00   13.25
   0   1   3  211.82   15.91
   0  -1  -4    2.68    3.16
   0  -1  -4    1.66    0.37
   0   1   4    1.97    2.39
   0   1   4   -0.39    1.92
   0   1   4    4.27    4.01
   0  -1  -4   -0.15    0.70
   0   1   4    4.51    3.20
   0  -1  -4    0.62    1.67
   0   1   4    2.38    3.18
   0  -1  -4    5.68    8.89
   0   1   5   63.05   12.94
   0  -1  -5   40.64   12.24
   0   1   5   55.35   11.25
   0  -1  -5   53.98    9.07
   0   1   5   48.11    9.80
   0  -1  -5   43.11    9.51
   0   1   6   17.70    7.20
   0  -1  -6    6.94    4.90
   0   1   6   22.43    7.73
   0  -1  -6   19.35    9.95
   0   1   6   18.15    6.36
   0  -1  -6   15.98    5.33
   0  -1  -6    9.19    4.60
   0   1   7    4.27    3.50
   0  -1  -7    4.81    0.71
   0   1   7    8.88    5.89
   0   1   7   15.94    6.68
   0  -1  -7    6.91    2.75
   0  -1  -7   10.01    4.43
   0   1   8   53.06   15.31
   0  -1  -8  101.38   22.06
   0   1   8  104.25   19.36
   0  -1  -8   67.62   19.55
   0  -1  -8   94.44   14.66
   0   1   8  117.35   19.11
   0  -1  -8   60.19   15.60
   0  -1  -9   27.20   14.80
   0   1   9   18.86   10.75
   0   1   9   22.13    9.83
   0  -1  -9   18.15   11.73
   0  -1  -9   24.43    7.95
   0   1   9   18.23    8.29
   0   1  10   47.98   14.94
   0  -1 -10   43.25   16.43
   0   1  10   53.05   17.12
   0  -1 -10   32.05   21.55
   0   1  10   53.43   15.18
   0  -1 -10   42.35   11.36
   0  -1 -10   15.97    9.88
   0  -1 -11    7.49    9.53
   0   1  11   -0.29    5.94
   0   1  11    0.83    3.96
   0  -1 -11   -8.50   15.15
   0   1  11   -3.50    4.98
   0  -1 -11    1.62    5.78
   0  -1 -12   -9.56   10.79
   0  -1 -12    6.97    5.12
   0   1  12   20.05   10.83
   0  -1 -12   15.10   13.39
   0  -1 -12   -3.26   15.35
   0   1  12   -2.75    5.71
   0  -1 -13   11.36    6.43
   0   1  13   11.54   13.45
   0   1  13    9.76    7.10
   0  -1 -13    9.12    7.65
   0  -1 -13   12.37   10.30
   0   1  13   13.31   10.42
   0  -1 -14  -10.10   13.68
   0   1  14   22.18   17.73
   0  -1 -14   11.79   14.31
   0   1  14    5.91    5.02
   0   1  14    6.55    4.70
   0  -1 -15   -0.94   17.13
   0   1  15   -9.03   10.10
   0  -1 -15    1.56    5.79
   0  -1 -15   -1.72   11.68
   0  -1 -16   39.74   37.84
   0   2 -16  -35.40   31.52
   0   2 -16   17.89   10.96
   0  -2  15    4.63    5.42
   0   2 -15   22.18   24.71
   0   2 -15   18.36    9.29
   0  -2  15   11.38    9.64
   0   2 -15   -3.91   13.35
   0  -2  15   12.00    9.82
   0   2 -15   14.83   12.82
   0  -2  14   -8.69    8.41
   0   2 -14    7.29   12.93
   0   2 -14   16.31    4.36
   0  -2  14    5.05    2.84
   0   2 -14  -21.80   20.76
   0   2 -13   -6.28   11.65
   0  -2  13    4.80    6.07
   0   2 -13   -1.60    0.96
   0  -2  13   17.00   13.47
   0   2 -13   -0.23    7.38
   0  -2  13    1.61    1.93
   0   2 -12    4.86    8.86
   0  -2  12   13.68    9.59
   0   2 -12   20.80    8.07
   0  -2  12   18.30    9.63
   0   2 -12   17.59   12.83
   0  -2  12   13.88    8.82
   0   2 -11   -0.64    5.76
   0  -2  11   19.29   11.86
   0   2 -11    1.18    5.76
   0  -2  11    7.44    6.64
   0   2 -11    6.48    4.51
   0   2 -10   14.47    8.15
   0   2 -10   20.97   11.31
   0  -2  10   18.67   11.28
   0   2 -10   31.56   15.64
   0  -2  10   13.29    7.65
   0  -2  10   13.30    8.03
   0   2 -10   18.26    6.96
   0  -2  10    9.86    5.79
   0  -2   9   79.02   18.25
   0   2  -9   70.23   18.21
   0   2  -9   79.38   18.06
   0  -2   9   83.89   18.41
   0   2  -9   75.48   19.69
   0  -2   9   84.63   17.63
   0  -2   9   62.52   14.73
   0   2  -8  148.00   25.97
   0  -2   8  125.82   23.79
   0  -2   8  184.43   26.37
   0   2  -8  177.72   28.39
   0   2  -8  180.58   18.55
   0  -2   8  172.43   21.38
   0   2  -8  179.10   24.25
   0   2  -7   28.04   10.52
   0   2  -7   22.87    7.91
   0  -2   7   19.58    7.52
   0   2  -7   26.89    8.54
   0  -2   7   28.80   10.28
   0   2  -7   24.08    5.87
   0  -2   7   19.98    6.41
   0   2  -6  454.52   38.11
   0  -2   6  377.62   33.39
   0   2  -6  431.95   36.37
   0  -2   6  405.54   36.91
   0   2  -6  432.06   24.22
   0  -2   6  440.04   30.36
   0   2  -6  388.93   29.80
   0   2  -5  275.86   25.90
   0  -2   5  305.16   24.96
   0  -2   5  289.09   28.87
   0  -2   5  278.36   24.80
   0   2  -5  319.72   24.23
   0   2  -4   43.65    8.21
   0  -2   4   56.76    9.87
   0   2  -4   48.01    9.44
   0  -2   4   65.03   10.29
   0  -2   4   68.35   12.94
   0  -2   4   54.76    7.34
   0   2  -4   50.56    6.47
   0  -2   4   54.38    8.58
   0   2  -4   65.85    9.64
   0  -2   3  129.38   13.99
   0  -2   3  125.29   12.80
   0   2  -3  106.35   12.37
   0  -2   3  104.44   16.67
   0  -2   3  134.50   10.12
   0  -2   3  119.65   15.33
   0   2  -3  114.39    8.70
   0  -2   3  126.45   12.40
   0  -2   3  127.49   12.74
   0   2  -3  126.61   12.19
   0   2  -3  127.39   13.01
   0   2  -2  664.16   33.51
   0  -2   2  635.01   30.28
   0   2  -2  578.67   38.97
   0  -2   2  621.19   26.45
   0  -2   2  554.20   37.08
   0   2  -2  642.72   27.93
   0   2  -2  610.29   19.66
   0   2  -2  603.94   30.98
   0  -2   2  664.93   32.81
   0  -2   2  607.44   20.42
   0  -2   2  586.63   27.09
   0   2  -2  637.50   25.99
   0   2  -2  632.46   29.25
   0  -2   1 4082.54   97.16
   0   2  -1 3919.06  101.42
   0  -2   1 3691.01  114.65
   0   2  -1 4297.48   90.01
   0  -2   1 4453.17   90.01
   0   2  -1 3785.51  117.67
   0   2  -1 4262.09   96.33
   0   2  -1 4398.88   78.60
   0  -2   1 4300.72   87.01
   0   2  -1 4308.78   86.17
   0  -2   0  969.47   26.06
   0  -2   0  743.77   37.55
   0   2   0  753.28   48.16
   0   2   0 1240.55   41.29
   0  -2   0  742.26   47.65
   0  -2   0 1362.57   43.77
   0   2   0  898.28   25.46
   0  -2   0 1042.95   36.16
   0   2   0  952.59   35.21
   0  -2   0  976.72   30.03
   0   2   0  980.98   29.85
   0   2   0  949.49   39.46
   0  -2   0  951.80   36.64
   0  -2  -1 4103.75   77.54
   0   2   1 4128.63   75.38
   0  -2  -1 3549.21  127.95
   0   2   1 5224.93  103.89
   0  -2  -1 4051.60   84.16
   0   2   1 4238.89   82.88
   0   2   1 4454.24   96.14
   0  -2  -1 4265.60   90.54
   0  -2  -1 4233.06  103.46
   0  -2  -1 4507.15   87.98
   0   2   1 4436.48   88.67
   0   2   1 3508.52  104.32
   0  -2  -2  167.18    8.18
   0   2   2  156.07   16.15
   0   2   2  138.51   17.96
   0   2   2  152.46    7.47
   0  -2  -2  189.08   18.04
   0  -2  -2  181.44   16.39
   0   2   2  133.83   21.10
   0   2   2  181.33   16.03
   0  -2  -2  119.67   21.74
   0  -2  -2   99.09   16.20
   0  -2  -2  171.77   15.85
   0  -2  -2  152.59   12.00
   0   2   2  156.03   14.54
   0  -2  -2  190.10   15.37
   0   2   2  163.37   11.94
   0   2   2  101.70   15.23
   0  -2  -2  133.75   16.90
   0   2   2  170.94   13.63
   0  -2  -3    1.23    2.19
   0  -2  -3    0.19    2.30
   0   2   3    7.91    1.59
   0   2   3    1.52    2.10
   0  -2  -3    0.84    2.94
   0   2   3    0.47    2.19
   0   2   3    1.73    2.72
   0  -2  -3    0.02    0.98
   0   2   3   -3.16    4.19
   0  -2  -3    2.84    1.91
   0   2   4  214.92   22.60
   0   2   4  155.81    9.87
   0  -2  -4  153.32   22.43
   0   2   4  155.81   18.87
   0  -2  -4  139.45   26.35
   0   2   4  175.10   18.08
   0  -2  -4  180.05   15.72
   0  -2  -4  101.75   16.73
   0   2   5   71.52   14.50
   0  -2  -5   57.46   19.38
   0   2   5   59.66   12.72
   0  -2  -5   55.93    9.83
   0   2   5   61.92   11.14
   0  -2  -5   50.74   12.26
   0  -2  -6    2.83    4.25
   0   2   6   13.98    6.27
   0  -2  -6   10.22    9.03
   0   2   6    9.25    5.37
   0   2   6   10.54    5.26
   0  -2  -6    5.89    3.42
   0  -2  -6    4.60    3.46
   0  -2  -7   55.43   16.77
   0   2   7   55.95   14.83
   0   2   7   48.15   13.22
   0  -2  -7   23.71   10.49
   0   2   7   45.45   11.15
   0  -2  -7   37.65   10.08
   0  -2  -7   26.34   10.35
   0   2   8   -1.26    3.02
   0  -2  -8    2.28    0.94
   0   2   8    1.72    2.60
   0  -2  -8    0.77   10.23
   0   2   8    4.76    3.10
   0  -2  -8    0.70    2.27
   0  -2  -8   -1.09    0.02
   0   2   9   75.68   21.10
   0  -2  -9   58.94   19.96
   0  -2  -9   52.09   19.44
   0   2   9   95.01   21.40
   0   2   9   93.89   20.06
   0  -2  -9  104.69   17.50
   0  -2 -10   -2.59    6.66
   0   2  10    8.49    7.59
   0   2  10   -1.21    1.76
   0  -2 -10   -6.65    8.10
   0   2  10   -2.13    4.54
   0  -2 -10    2.48    3.46
   0  -2 -10    4.44    7.09
   0  -2 -10   -3.91    3.43
   0  -2 -11    4.77    6.40
   0   2  11   -6.19    7.34
   0  -2 -11   -0.88    9.25
   0   2  11    6.77    5.83
   0  -2 -11   -3.37    1.23
   0   2  11    1.30    1.01
   0  -2 -11    5.67    5.07
   0  -2 -11   -3.72    3.40
   0  -2 -12   24.24   15.15
   0   2  12   34.30   12.74
   0  -2 -12   37.33   11.72
   0  -2 -12   32.49   15.93
   0  -2 -12   21.33   21.26
   0   2  12   38.35   15.96
   0  -2 -13  -19.83   15.15
   0   2  13  -16.11   13.97
   0  -2 -13   20.34   18.00
   0  -2 -13    3.25    5.57
   0   2  13   10.07    6.72
   0  -2 -13    3.29   13.36
   0   2  13   -1.50    4.74
   0  -2 -14   20.19   18.38
   0   2  14    2.84    7.03
   0  -2 -14   11.44   15.19
   0  -2 -14   -2.24    4.98
   0   2  14   18.53   13.23
   0   2  15   -8.72   12.83
   0  -2 -15  -38.07   36.88
   0  -2 -16  -48.24   46.74
   0   3 -16   22.44   22.83
   0   3 -16   33.33   14.39
   0  -3  15   -6.23    9.01
   0   3 -15    9.11   11.63
   0  -3  15   12.70   10.02
   0   3 -15    1.93    3.41
   0   3 -14   48.26   30.23
   0  -3  14   42.79   18.81
   0  -3  14   61.01   21.70
   0   3 -14   55.11   15.51
   0   3 -14   63.20   26.39
   0  -3  13   52.01   19.97
   0   3 -13   49.19   21.46
   0  -3  13   48.62   18.02
   0   3 -13   91.73   30.56
   0  -3  13   56.76   18.64
   0   3 -13   43.06   12.08
   0   3 -12   -3.19    0.03
   0  -3  12   -5.74    5.44
   0  -3  12    1.39    1.83
   0  -3  12    8.41    8.46
   0   3 -12    1.94    1.88
   0  -3  12    2.94    4.30
   0   3 -12    1.33    1.21
   0   3 -11   50.68   23.44
   0  -3  11   91.16   25.03
   0   3 -11   63.90   28.75
   0  -3  11   54.20   21.54
   0   3 -11  103.26   17.12
   0   3 -11   85.84   16.17
   0  -3  11  103.99   22.14
   0   3 -10   42.24   16.27
   0  -3  10   35.31   13.12
   0   3 -10   70.42   17.77
   0  -3  10   32.39   11.26
   0   3 -10   59.46   12.05
   0  -3  10   43.46   15.07
   0  -3  10   46.01   13.16
   0  -3   9   11.51    7.56
   0   3  -9   27.21   13.30
   0   3  -9   20.15    7.47
   0  -3   9   29.61   11.74
   0   3  -9   30.67   13.23
   0   3  -9   39.25    8.37
   0  -3   9   13.83    7.31
   0   3  -8   79.60   19.59
   0  -3   8   65.68   16.63
   0   3  -8   67.52   13.91
   0  -3   8   79.08   17.88
   0   3  -8   65.85   16.39
   0   3  -8   75.26   10.90
   0  -3   8   65.29   13.56
   0  -3   7  327.04   33.04
   0   3  -7  306.56   35.63
   0   3  -7  356.64   36.60
   0  -3   7  337.51   37.83
   0   3  -7  370.88   23.71
   0  -3   7  302.54   28.69
   0   3  -7  352.19   30.52
   0  -3   6  100.97   25.36
   0  -3   6  159.23   28.83
   0   3  -6  268.30   29.81
   0   3  -6  289.30   20.02
   0   3  -6  238.39   26.29
   0   3  -6  109.98   11.65
   0  -3   6  177.14   22.85
   0  -3   5  175.82   22.74
   0   3  -5  195.17   24.79
   0   3  -5  236.64   15.92
   0   3  -5  163.12   20.08
   0  -3   5  211.88   21.67
   0  -3   4  187.76   21.29
   0   3  -4  198.33   19.98
   0  -3   4  169.75   24.94
   0  -3   4  221.24   21.32
   0  -3   4  208.61   15.37
   0   3  -4  230.04   14.43
   0  -3   4  262.48   21.88
   0   3  -4  221.14   19.31
   0  -3   3  218.02   24.04
   0   3  -3  287.89   25.19
   0  -3   3  343.00   23.59
   0  -3   3  278.46   32.22
   0   3  -3  243.82   23.77
   0  -3   3  249.21   15.37
   0   3  -3  332.65   16.37
   0  -3   3  333.42   25.24
   0  -3   2  155.03   18.62
   0   3  -2  187.72   17.91
   0  -3   2  172.24   15.20
   0   3  -2  154.73   11.29
   0  -3   2  157.63   10.47
   0   3  -2  157.98   15.58
   0  -3   1  345.46   20.38
   0  -3   1  147.29   17.88
   0   3  -1  124.74   19.29
   0   3  -1  137.09   24.34
   0  -3   1  157.61   18.54
   0   3  -1  367.89   29.16
   0  -3   1   89.68   32.96
   0   3  -1  161.90   33.13
   0   3  -1  112.01   13.32
   0   3  -1  176.92   12.57
   0  -3   1  330.59   22.41
   0  -3   1  493.12   31.93
   0   3  -1  162.96   13.92
   0  -3   0  985.48   51.38
   0  -3   0  936.86   65.36
   0   3   0  934.67   64.74
   0   3   0 1245.44   44.07
   0   3   0 1215.15   36.02
   0   3   0 1129.60   47.37
   0  -3   0 1284.78   49.23
   0   3   0 1214.33   34.38
   0  -3   0 1176.03   39.61
   0   3   0 1170.29   39.42
   0  -3   0 1195.15   49.43
   0   3   0 1108.84   54.07
   0  -3  -1  211.11   12.72
   0  -3  -1  159.48   27.52
   0  -3  -1  222.97   21.38
   0   3   1  205.47   18.97
   0   3   1  217.40   14.05
   0  -3  -1  210.98   15.37
   0  -3  -1  175.57   16.41
   0  -3  -1  188.39   20.65
   0   3   1  211.94   25.63
   0   3   1  201.91   16.06
   0  -3  -1  231.30   16.71
   0  -3  -2  350.74   15.72
   0   3   2  328.14   36.36
   0  -3  -2  318.05   27.88
   0   3   2  352.44   14.01
   0   3   2  394.79   28.98
   0   3   2  395.78   27.94
   0  -3  -2  377.34   27.73
   0   3   2  362.80   23.16
   0  -3  -2  374.23   32.34
   0   3   3  169.31   27.37
   0   3   3  176.54    9.56
   0  -3  -3  156.78   32.35
   0   3   3  194.92   23.47
   0   3   3  210.47   20.92
   0  -3  -3  213.72   23.65
   0  -3  -3  190.39   17.75
   0   3   3  129.57   24.20
   0   3   3  181.52   18.84
   0  -3  -3  201.24   23.54
   0   3   4  503.09   16.82
   0   3   4  460.74   38.67
   0   3   4  491.45   40.19
   0  -3  -4  377.80   40.07
   0  -3  -4  334.04   48.80
   0   3   4  510.65   37.06
   0   3   4  482.31   34.04
   0  -3  -4  569.77   40.75
   0  -3  -4  489.29   29.02
   0  -3  -4  447.55   37.01
   0   3   4  300.22   38.10
   0   3   4  568.66   33.44
   0   3   5  548.57   44.33
   0  -3  -5  486.23   48.14
   0   3   5  653.63   21.63
   0  -3  -5  463.56   59.72
   0   3   5  613.85   44.04
   0  -3  -5  695.95   50.29
   0  -3  -5  579.61   34.69
   0   3   5  601.69   40.10
   0  -3  -5  554.37   43.13
   0   3   6  161.08   12.52
   0   3   6  178.35   29.53
   0  -3  -6  185.79   35.56
   0  -3  -6  241.02   47.15
   0   3   6  151.20   27.39
   0  -3  -6  194.27   22.11
   0  -3  -6  200.91   33.96
   0   3   6  208.81   25.99
   0   3   7   18.08    5.19
   0  -3  -7   23.93   15.10
   0   3   7   26.24   12.70
   0  -3  -7   26.15   17.49
   0   3   7   31.70   12.38
   0  -3  -7   26.25   12.72
   0   3   7   38.74   12.62
   0  -3  -7   35.87   10.53
   0  -3  -7   40.26   13.31
   0   3   8    9.43    8.81
   0  -3  -8   15.60   11.00
   0   3   8    7.55    3.16
   0   3   8   11.97    7.38
   0   3   8   19.75    9.34
   0  -3  -8    3.34    5.60
   0  -3  -8   16.91    7.87
   0  -3  -8   11.60    7.47
   0  -3  -9   46.61   21.10
   0   3   9   57.65    8.99
   0   3   9   52.86   17.33
   0   3   9   61.00   17.74
   0  -3  -9   48.69   25.61
   0  -3  -9   54.78   14.36
   0   3   9   69.12   16.63
   0  -3  -9   54.60   21.35
   0  -3  -9   61.37   15.31
   0  -3 -10  155.66   37.17
   0   3  10  188.65   35.16
   0  -3 -10  157.13   48.58
   0  -3 -10  165.07   37.75
   0   3  10  205.56   31.94
   0  -3 -10  212.13   29.33
   0  -3 -11   -4.63    3.83
   0   3  11    2.96    5.92
   0   3  11    4.22    3.90
   0  -3 -11   16.44   16.29
   0  -3 -11    9.36    5.68
   0  -3 -11   18.81   15.95
   0   3  11    7.80    8.80
   0  -3 -12   20.40   17.05
   0  -3 -12   11.73    8.52
   0   3  12   29.07   12.38
   0  -3 -12   14.66   13.47
   0   3  12   20.53   12.46
   0   3  13   54.15   23.84
   0  -3 -13   43.97   23.63
   0   3  13   39.36   14.09
   0  -3 -13   47.00   25.37
   0  -3 -13   45.52   17.23
   0   3  14    0.68    3.32
   0  -3 -14   20.71   14.94
   0   3  14   21.89   13.82
   0  -3 -14    1.72    8.65
   0  -3 -14    0.44   12.27
   0   3  15   26.98   18.84
   0  -3 -15   30.91   24.93
   0   4 -16   23.84   11.34
   0   4 -15   -6.03   15.69
   0  -4  15    5.09    3.59
   0   4 -15    1.35    2.00
   0   4 -15   12.11   11.37
   0   4 -14    1.21    7.10
   0   4 -14   13.61   19.10
   0  -4  14    3.38    6.75
   0   4 -14  -10.51    7.44
   0   4 -13   47.27   22.40
   0  -4  13   68.31   23.22
   0   4 -13   85.69   29.23
   0  -4  13   86.55   23.82
   0  -4  13   71.55   22.57
   0  -4  13   50.92   18.53
   0   4 -12   42.01   14.59
   0   4 -12   48.08   21.74
   0  -4  12   34.11   14.93
   0  -4  12   43.50   16.12
   0   4 -12   37.67   14.96
   0  -4  12   30.11   13.58
   0   4 -12   51.49   12.28
   0  -4  12   38.22   13.91
   0  -4  11   20.40    9.72
   0   4 -11   21.68   12.36
   0   4 -11   19.95    9.73
   0   4 -11   23.21   15.09
   0  -4  11   22.81   11.78
   0   4 -11   34.04    9.14
   0  -4  11   29.14   10.53
   0   4 -11   28.25    6.94
   0  -4  10  191.36   30.19
   0   4 -10  191.57   35.42
   0   4 -10  186.82   28.82
   0  -4  10  200.53   33.94
   0   4 -10  243.72   37.47
   0   4 -10  232.43   22.25
   0  -4  10  174.81   28.04
   0   4 -10  207.38   16.40
   0  -4   9   -2.32    4.30
   0   4  -9    4.08    5.68
   0   4  -9   -0.08    1.85
   0  -4   9    6.04    8.26
   0   4  -9    4.02    4.79
   0   4  -9    4.89    2.81
   0  -4   9    5.09    2.69
   0   4  -9   -0.02    0.36
   0   4  -9    4.35    1.49
   0   4  -8   30.25   12.63
   0   4  -8   29.18    8.93
   0  -4   8   27.38   10.70
   0  -4   8   27.13   11.19
   0   4  -8   33.28   12.13
   0   4  -8   39.98    7.88
   0  -4   8   19.85    7.90
   0   4  -7  123.99   18.76
   0  -4   7  129.06   20.35
   0  -4   7  110.85   23.31
   0   4  -7  145.33   22.75
   0   4  -7  124.24   12.93
   0  -4   7  113.56   18.26
   0  -4   6  120.01   19.77
   0  -4   6  123.39   24.83
   0   4  -6  126.79   19.98
   0   4  -6  123.57   12.34
   0  -4   6  108.38   16.92
   0   4  -6  133.26   17.99
   0  -4   5   55.79   12.97
   0   4  -5   72.06   12.10
   0   4  -5   66.18   13.43
   0  -4   5   45.11   14.10
   0   4  -5   58.75    7.77
   0  -4   5   57.59    8.67
   0  -4   5   63.56   12.56
   0  -4   4   92.96   16.51
   0   4  -4   97.83   15.64
   0  -4   4   85.13   19.12
   0   4  -4   95.02    9.48
   0  -4   4   97.47   10.33
   0  -4   4  100.61   15.43
   0   4  -4   92.43   16.72
   0   4  -4   98.99   13.52
   0  -4   3  148.65   19.09
   0   4  -3  146.23   17.45
   0  -4   3  127.69   22.72
   0   4  -3  144.54   11.64
   0   4  -3  156.02   20.79
   0  -4   3  148.28   11.44
   0  -4   3  151.20    8.63
   0   4  -3  162.37   16.21
   0  -4   3  152.41   18.67
   0  -4   2  227.01   23.76
   0  -4   2  209.64   30.95
   0   4  -2  232.44   14.91
   0   4  -2  231.56   24.18
   0  -4   2  280.18   24.75
   0   4  -2  251.91   19.34
   0  -4   1  102.18   16.58
   0  -4   1   84.30   20.63
   0   4  -1  112.34   12.42
   0   4  -1  102.99   15.34
   0  -4   1  102.19   14.36
   0   4  -1  102.54   11.82
   0  -4   0  855.21   32.23
   0   4   0  897.67   42.31
   0   4   0  829.55   30.30
   0   4   0  921.03   31.48
   0   4   0  817.60   44.41
   0  -4   0  947.43   38.34
   0  -4   0  913.74   48.44
   0   4   0  888.69   37.07
   0  -4  -1  576.12   24.67
   0   4   1  685.83   43.78
   0  -4  -1  459.02   53.60
   0   4   1  526.09   35.23
   0  -4  -1  580.26   32.30
   0  -4  -1  565.81   38.69
   0   4   1  566.71   29.96
   0  -4  -2  230.14   14.34
   0   4   2  336.43   32.74
   0  -4  -2  141.04   31.01
   0   4   2  226.00   22.63
   0  -4  -2  243.49   18.95
   0  -4  -2  218.63   22.14
   0   4   2  248.94   20.61
   0  -4  -2  239.03   25.30
   0  -4  -3  320.56   15.94
   0  -4  -3  215.21   40.65
   0   4   3  336.51   30.77
   0  -4  -3  314.89   23.19
   0  -4  -3  305.66   28.26
   0   4   3  297.76   27.45
   0  -4  -3  265.94   28.31
   0   4   3  321.70   25.16
   0   4   4   48.51    4.47
   0  -4  -4   42.85   18.43
   0   4   4   42.59   11.91
   0  -4  -4   54.46    9.98
   0  -4  -4   47.18   12.22
   0   4   4   47.11   11.16
   0  -4  -4   61.19   13.72
   0   4   4   60.21   11.46
   0   4   5  191.06    8.76
   0  -4  -5  166.37   37.83
   0   4   5  236.46   28.73
   0  -4  -5  186.37   26.72
   0   4   5  190.17   24.24
   0  -4  -5  227.16   22.27
   0   4   5  237.17   24.89
   0  -4  -5  192.73   25.98
   0   4   6   43.18    3.87
   0   4   6   26.40    9.83
   0  -4  -6   35.92   22.55
   0  -4  -6   26.24   10.42
   0   4   6   34.05   11.93
   0  -4  -6   40.39   13.76
   0  -4  -6   43.02   10.48
   0  -4  -6   40.09   12.72
   0   4   6   47.01   12.10
   0   4   7   -2.33    3.72
   0   4   7    1.36    0.42
   0  -4  -7    6.13   13.52
   0  -4  -7    6.88    6.89
   0   4   7    1.74    4.58
   0  -4  -7    1.37    1.77
   0   4   7    3.17    2.82
   0  -4  -7    6.68    4.32
   0   4   7    3.27    4.00
   0   4   8    5.64    1.48
   0  -4  -8   -2.18    6.04
   0   4   8    7.77    7.27
   0  -4  -8   16.90   14.63
   0  -4  -8   16.88    9.08
   0   4   8   11.29    5.70
   0  -4  -8   12.63    5.89
   0  -4  -8   17.17    6.28
   0   4   9    1.50    1.02
   0  -4  -9    4.61    6.85
   0   4   9   10.92   12.21
   0   4   9    3.30    6.39
   0  -4  -9   -3.83   12.56
   0  -4  -9    6.27   10.10
   0  -4  -9    7.06    6.25
   0   4   9    3.01    4.32
   0  -4  -9    4.39    1.07
   0  -4 -10    5.11    7.59
   0   4  10    4.06    5.63
   0   4  10    4.53    4.53
   0  -4 -10   18.04   21.12
   0  -4 -10    2.15    7.17
   0  -4 -10    2.98    6.03
   0  -4 -10    0.87    3.81
   0   4  11   34.06   16.99
   0  -4 -11   34.14   17.91
   0  -4 -11   29.32   15.50
   0   4  11   29.18   13.08
   0  -4 -11   20.25    8.67
   0  -4 -11   41.46   31.18
   0   4  11   38.20   16.29
   0  -4 -12   12.98    4.29
   0   4  12   48.08   19.80
   0  -4 -12   11.49    7.58
   0  -4 -12   40.39   14.06
   0   4  12   31.15   15.77
   0  -4 -12   24.52   25.22
   0   4  12   40.73   17.08
   0   4  13   -6.78   11.81
   0  -4 -13   -0.89   18.64
   0   4  13    4.33    9.43
   0  -4 -13   15.80   10.53
   0  -4 -13    0.27   11.68
   0   4  13    6.65   10.09
   0   4  14    4.17    8.48
   0  -4 -14    7.28   16.59
   0  -4 -14    8.47   15.28
   0   4  14   11.28    7.56
   0   4  14   -6.82    7.85
   0   4  15  -20.65   15.53
   0  -4 -15  -35.16   27.74
   0   5 -15   38.05   25.69
   0   5 -15    2.89    3.31
   0  -5  14  -12.84   12.85
   0  -5  14  -18.23   14.06
   0   5 -14   -6.25    9.26
   0   5 -14   -6.64    5.84
   0  -5  14   15.18   12.26
   0  -5  13   57.68   23.29
   0   5 -13   66.77   28.23
   0   5 -13   59.81   19.77
   0   5 -13   69.63   23.83
   0  -5  13   37.76   16.54
   0   5 -13   72.56   14.55
   0  -5  13   61.45   21.91
   0  -5  13   47.03   18.15
   0   5 -12    9.02   10.70
   0   5 -12    8.30    5.64
   0  -5  12   17.86   11.50
   0   5 -12    9.69   10.99
   0  -5  12   17.42   11.17
   0   5 -12   19.53    6.90
   0  -5  12   19.93   11.97
   0   5 -11   14.80    7.91
   0  -5  11   18.07    9.93
   0   5 -11    9.68   11.62
   0  -5  11    1.81    3.58
   0   5 -11   13.27   10.96
   0   5 -11    7.39    4.66
   0  -5  11    3.43    5.58
   0   5 -10   31.19   13.35
   0   5 -10   32.03   15.72
   0   5 -10   26.90   10.75
   0  -5  10   17.01    7.89
   0  -5   9  140.85   26.26
   0   5  -9  165.69   24.86
   0   5  -9  149.38   30.75
   0  -5   9  144.43   29.72
   0   5  -9  187.14   18.24
   0  -5   9  149.51   24.59
   0  -5   8   12.93    7.47
   0   5  -8    8.36    6.17
   0   5  -8   10.59    7.06
   0  -5   8    2.89    0.87
   0   5  -8    5.64    2.06
   0  -5   8    8.76    5.43
   0   5  -7   56.96   12.89
   0  -5   7   52.68   13.64
   0   5  -7   63.55   15.75
   0  -5   7   42.94   13.59
   0   5  -7   61.16    8.76
   0   5  -6    7.11    5.05
   0  -5   6   12.54    7.02
   0  -5   6    4.33    7.76
   0   5  -6    5.42    4.29
   0   5  -6   11.34    3.58
   0  -5   6    3.09    4.93
   0  -5   5   66.18   14.81
   0   5  -5   67.47   12.63
   0   5  -5   59.25   13.56
   0  -5   5   63.24   18.83
   0  -5   5   48.69    8.50
   0   5  -5   73.50    8.81
   0   5  -5   54.65   16.43
   0  -5   5   57.99   13.39
   0   5  -4    5.82    3.50
   0  -5   4    4.14    3.82
   0   5  -4    6.38    4.91
   0  -5   4   13.99   10.55
   0   5  -4    2.75    1.79
   0  -5   4    6.44    3.18
   0   5  -4    6.99    4.32
   0  -5   4    5.50    3.60
   0  -5   3   32.24    9.83
   0   5  -3   36.03    8.63
   0   5  -3   31.27    8.91
   0  -5   3   33.87   13.46
   0   5  -3   32.94    6.11
   0  -5   3   34.02    9.20
   0   5  -3   31.69   10.53
   0  -5   2   95.61   17.31
   0   5  -2   86.34   14.55
   0  -5   2   59.28   18.28
   0   5  -2   89.14   10.02
   0   5  -2   75.92   15.15
   0   5  -2  107.34   15.28
   0  -5   2   81.82   15.26
   0   5  -2  101.56   13.33
   0  -5   1  229.98   26.89
   0  -5   1  197.38   34.78
   0   5  -1  207.64   22.41
   0   5  -1  213.26   14.95
   0   5  -1  230.02   26.17
   0   5  -1  246.75   18.18
   0  -5   1  229.03   24.90
   0   5  -1  238.13   19.97
   0  -5   0   52.63   13.47
   0   5   0   52.90   11.64
   0  -5   0   53.24   18.37
   0   5   0   54.58    6.95
   0   5   0   45.04   11.21
   0   5   0   50.31    9.01
   0  -5   0   56.40   12.43
   0  -5  -1   21.87   10.09
   0  -5  -1   10.49    8.48
   0   5   1   23.54    8.96
   0   5   1   15.77    7.27
   0  -5  -1   17.37    5.71
   0  -5  -1   23.46    8.09
   0   5   1   16.74    5.86
   0  -5  -2  310.33   19.24
   0   5   2  392.17   39.23
   0  -5  -2  248.12   45.73
   0   5   2  383.79   33.02
   0  -5  -2  304.41   27.87
   0  -5  -2  387.83   35.25
   0   5   2  333.03   26.02
   0   5   3  265.54   34.06
   0  -5  -3  154.00   37.08
   0   5   3  168.67   23.31
   0  -5  -3  163.89   18.42
   0   5   3  175.84   20.06
   0  -5  -3  187.76   25.16
   0  -5  -4  187.52   42.83
   0   5   4  209.19   29.08
   0   5   4  191.15   25.16
   0  -5  -4  174.68   20.00
   0  -5  -4  171.76   25.41
   0  -5  -4  232.84   29.51
   0   5   4  223.23   23.63
   0   5   5    9.78    6.24
   0  -5  -5   14.63    8.17
   0   5   5    7.46    5.37
   0  -5  -5    6.27    3.29
   0   5   5    6.86    4.91
   0  -5  -5    4.32    3.78
   0  -5  -6    6.92    4.46
   0   5   6    2.22    2.11
   0   5   6   -4.25    4.99
   0  -5  -6    0.22    1.45
   0  -5  -6    1.98    2.60
   0  -5  -6   -2.80    2.23
   0   5   7   -3.34    7.03
   0  -5  -7   -1.99    9.88
   0  -5  -7    5.96   12.63
   0   5   7   -4.39    5.99
   0  -5  -7   -3.79    6.09
   0  -5  -7   -5.34    6.20
   0   5   7    3.46    3.94
   0  -5  -8   25.33   21.72
   0   5   8   20.39   10.11
   0   5   8   24.02   10.83
   0  -5  -8   29.57   14.24
   0  -5  -8   30.31   10.46
   0  -5  -8   24.14    8.26
   0   5   8   35.27   12.36
   0  -5  -9    6.67    9.31
   0   5   9   20.18    8.31
   0  -5  -9   20.93    7.70
   0  -5  -9   29.64   14.15
   0   5   9   21.82   10.77
   0   5   9   19.26    9.50
   0  -5  -9   26.05   10.04
   0   5  10   16.56   11.52
   0  -5 -10    9.20   17.78
   0   5  10   15.20    9.80
   0   5  10   20.20    9.91
   0  -5 -10   27.59   11.98
   0   5  10   26.80   10.97
   0  -5 -10   30.00   10.63
   0   5  11   54.43   21.02
   0  -5 -11   30.81   19.42
   0   5  11   52.71   21.98
   0  -5 -11   50.93   23.41
   0   5  11   51.73   18.07
   0  -5 -11   57.11   19.02
   0   5  11   78.21   21.09
   0   5  12  -15.68   12.45
   0   5  12    5.00    7.19
   0  -5 -12   -3.56   10.14
   0   5  12   -4.45    4.82
   0  -5 -12   -2.05    6.83
   0  -5 -12    2.00    4.03
   0   5  12   -8.60   10.67
   0   5  13    6.50   11.84
   0   5  13   19.07   11.45
   0  -5 -13   -5.61   11.94
   0   5  13   -3.52    7.54
   0  -5 -14  -22.32   25.44
   0   6 -14   -5.25    6.97
   0  -6  14   -4.72    4.67
   0   6 -14    4.68    7.27
   0  -6  14  -16.40   14.29
   0   6 -14    4.49    9.32
   0  -6  14    1.31    3.90
   0  -6  14  -13.42   14.41
   0   6 -13   39.76   22.02
   0   6 -13   62.97   12.37
   0  -6  13   51.66   21.64
   0  -6  12   -8.10    8.97
   0   6 -12   18.17   15.20
   0   6 -12   11.12    9.92
   0   6 -12   13.42   13.50
   0  -6  12   10.63    9.24
   0   6 -12    1.59    1.18
   0  -6  12    0.82    2.21
   0   6 -11   18.89   10.14
   0  -6  11   28.77   13.93
   0   6 -11   21.83   14.13
   0  -6  11   14.21    6.69
   0   6 -11   35.61   15.47
   0   6 -11   23.41    7.28
   0  -6  11   32.74   16.89
   0   6 -10   19.80   13.30
   0   6 -10   42.69   12.91
   0  -6  10   44.70   15.43
   0   6 -10   44.11   15.80
   0  -6  10   35.49   14.69
   0   6 -10   47.50    9.73
   0  -6  10   35.41   11.92
   0   6  -9  184.99   27.26
   0  -6   9  130.73   25.92
   0   6  -9  156.17   33.11
   0  -6   9  149.20   31.49
   0   6  -9  140.99   30.35
   0   6  -9  209.66   19.02
   0  -6   9  159.00   27.07
   0   6  -8   17.62    8.07
   0  -6   8   16.13    8.25
   0  -6   8   10.19   11.40
   0   6  -8   26.58    7.12
   0  -6   8   21.55    9.51
   0  -6   7  150.61   25.02
   0  -6   7  119.32   28.28
   0   6  -7  165.53   28.01
   0   6  -7  184.44   15.55
   0   6  -7  176.21   24.17
   0  -6   7  159.18   24.11
   0  -6   6    0.98    4.74
   0   6  -6    0.06    0.85
   0  -6   6    1.67    1.73
   0   6  -6    5.21    6.01
   0   6  -6    0.88    1.04
   0  -6   6    3.14    3.68
   0   6  -6    3.55    4.59
   0   6  -5   97.37   17.70
   0  -6   5   94.06   18.57
   0   6  -5  101.87   20.98
   0  -6   5   83.76   26.52
   0   6  -5  104.29   12.57
   0  -6   5  108.37   19.50
   0   6  -5   87.34   19.90
   0   6  -4   66.90   15.53
   0  -6   4   42.90   15.38
   0   6  -4   75.95   16.25
   0  -6   4   50.64   24.86
   0   6  -4   52.17    8.66
   0   6  -4   59.17   16.44
   0  -6   4   50.54    5.76
   0  -6   3  146.42   23.59
   0   6  -3  170.40   22.92
   0  -6   3  168.69   34.62
   0   6  -3  165.85   15.18
   0   6  -3  170.18   25.90
   0   6  -3  217.51   26.24
   0  -6   3  157.67   23.36
   0   6  -3  159.01   19.31
   0  -6   2   58.54   14.62
   0   6  -2   58.78   13.35
   0  -6   2   19.68   13.57
   0   6  -2   61.22    9.20
   0   6  -2   59.18   14.60
   0   6  -2   75.07   11.97
   0   6  -2   63.70   11.82
   0  -6   2   59.96   14.48
   0  -6   1  108.10   21.47
   0  -6   1  101.26   30.67
   0   6  -1  121.33   19.20
   0   6  -1   95.28   10.36
   0   6  -1  110.59   19.82
   0  -6   1  120.85   20.07
   0   6  -1  124.30   16.32
   0  -6   0    6.03    6.20
   0   6   0    8.08    7.02
   0  -6   0    2.46   16.05
   0   6   0    5.66    8.33
   0  -6   0    5.83    6.62
   0   6   0    1.24    1.66
   0  -6  -1   -0.75    7.75
   0   6   1    8.60   10.58
   0  -6  -1   11.23   21.47
   0  -6  -1   -0.43    1.68
   0   6   1    0.77   10.54
   0  -6  -1    2.01    5.96
   0   6   1    6.46    7.73
   0  -6  -2  178.40   32.50
   0  -6  -2  195.02   43.86
   0   6   2  253.14   34.56
   0  -6  -2  174.59   22.86
   0   6   2  219.56   27.55
   0  -6  -2  233.04   30.20
   0   6   2  233.33   23.69
   0  -6  -3  176.63   15.39
   0   6   3  216.31   36.45
   0   6   3  188.32   27.41
   0   6   3  206.81   24.21
   0  -6  -3  213.95   28.91
   0  -6  -4    6.00    2.70
   0   6   4    3.88    5.57
   0  -6  -4   -1.28    5.33
   0  -6  -4    4.73    6.68
   0  -6  -4    3.03    2.11
   0   6   4   10.57    6.91
   0   6   4    2.65    2.11
   0  -6  -4    7.32    6.26
   0   6   5   49.63   20.10
   0  -6  -5   62.32   32.83
   0  -6  -5   36.00   11.90
   0  -6  -5   39.59   15.51
   0   6   5   73.43   20.60
   0   6   5   58.30   15.23
   0  -6  -5   61.83   19.17
   0   6   6   64.21   18.53
   0  -6  -6   39.12   22.66
   0   6   6   78.55   19.53
   0  -6  -6   51.76   17.99
   0  -6  -6   64.42   13.80
   0   6   6   63.01   14.93
   0  -6  -6   89.38   19.38
   0  -6  -7  134.81   44.53
   0   6   7  105.52   28.80
   0   6   7   97.68   23.11
   0  -6  -7   74.99   22.49
   0  -6  -7  103.03   19.68
   0  -6  -7  161.84   26.67
   0   6   7  108.56   21.94
   0   6   8   14.34   11.50
   0   6   8   14.70    9.59
   0  -6  -8    6.52    7.28
   0  -6  -8   10.97   10.10
   0  -6  -8   16.79    7.21
   0   6   8    4.21    5.53
   0   6   9   19.37   12.39
   0   6   9   15.73    8.56
   0  -6  -9    7.97    7.39
   0  -6  -9   17.78   14.40
   0  -6  -9    6.70    4.07
   0   6   9   17.54   10.37
   0  -6 -10    3.34    9.90
   0   6  10    2.33    5.95
   0   6  10   -6.04    7.11
   0  -6 -10   -2.15    3.16
   0  -6 -10   12.97   13.83
   0   6  10   -2.71    5.37
   0  -6 -11   13.70   31.19
   0  -6 -11   15.11   13.29
   0   6  11    1.99    8.58
   0   6  11   10.42   10.49
   0   6  12   25.27   15.18
   0  -6 -12   13.95   19.38
   0  -6 -12    7.59    6.85
   0  -6 -12    5.38    4.68
   0   6  12   -1.39    6.00
   0   6  12   16.80   10.77
   0  -6 -13   15.72   26.67
   0  -6 -13    1.50   12.33
   0   6  13   35.15   17.12
   0   7 -14   20.87   15.19
   0  -7  14   16.61   14.08
   0   7 -13   54.64   24.54
   0  -7  13   26.47   17.90
   0   7 -13   30.46   14.82
   0  -7  13   23.24   12.92
   0   7 -13   18.25   17.27
   0  -7  13   32.24   17.10
   0  -7  12    7.81   10.97
   0   7 -12   11.89   11.49
   0   7 -12    7.24   13.19
   0  -7  12   -7.37    4.80
   0  -7  12   16.02   13.69
   0   7 -11    8.86    6.42
   0  -7  11   -0.30    7.14
   0   7 -11    9.72    8.22
   0  -7  11    2.85    6.37
   0   7 -11    4.14   12.20
   0   7 -11    4.54    3.78
   0  -7  11   -7.47    6.44
   0   7 -10    5.40    7.93
   0  -7  10   -0.14    2.38
   0   7 -10    0.11    3.19
   0  -7  10    5.00    3.44
   0   7 -10    3.97    7.45
   0   7 -10    3.68    2.26
   0  -7  10    5.60    7.23
   0  -7   9  108.99   23.52
   0   7  -9  154.58   24.98
   0  -7   9  146.86   34.91
   0   7  -9  129.58   28.07
   0   7  -9  136.51   14.91
   0  -7   9  122.09   25.15
   0  -7   8  337.56   41.69
   0   7  -8  394.72   46.44
   0  -7   8  334.43   51.00
   0   7  -8  374.65   22.91
   0  -7   8  396.09   42.79
   0   7  -8  359.63   37.50
   0   7  -7   18.34    8.21
   0  -7   7    9.00    8.53
   0  -7   7   24.68   14.42
   0   7  -7   20.75   12.46
   0   7  -7   16.41    5.75
   0  -7   7   13.64    9.79
   0  -7   6  188.30   30.33
   0  -7   6  183.24   37.99
   0   7  -6  203.90   16.42
   0   7  -6  169.78   31.07
   0  -7   6  198.44   29.04
   0   7  -6  214.93   25.79
   0   7  -5    7.35    6.81
   0  -7   5    0.54    4.77
   0  -7   5    4.27    4.32
   0   7  -5   -2.06    2.28
   0  -7   5   -1.94    4.93
   0   7  -5    4.83    4.66
   0  -7   4  472.80   44.96
   0  -7   4  413.39   59.90
   0   7  -4  500.59   44.67
   0   7  -4  413.49   47.94
   0  -7   4  485.90   44.84
   0  -7   4  419.19   23.34
   0   7  -4  507.29   37.02
   0  -7   3  104.63   21.76
   0  -7   3  104.10   28.86
   0   7  -3  101.92   18.97
   0   7  -3  103.80   16.84
   0   7  -3  112.81   22.24
   0  -7   3  120.14   21.59
   0   7  -3  113.44   16.75
   0  -7   2   11.80   14.78
   0   7  -2   18.53   15.88
   0   7  -2   -2.01    2.99
   0   7  -2    1.16   12.14
   0   7  -2    4.02    3.79
   0  -7   2    5.94    5.94
   0   7  -2   22.37   13.64
   0  -7   1    4.95    8.07
   0   7  -1    4.92    5.39
   0  -7   1    3.55    5.32
   0   7  -1    2.33    1.83
   0   7  -1    1.29    1.15
   0   7  -1    1.93    3.20
   0   7  -1    5.31    3.59
   0  -7   1    8.12    6.32
   0  -7   0  261.42   35.69
   0  -7   0  192.61   43.01
   0   7   0  226.40   30.36
   0  -7   0  260.28   31.73
   0   7   0  272.96   26.02
   0  -7  -1    9.15   14.20
   0  -7  -1   -1.41   13.59
   0   7   1   13.08   11.72
   0   7   1   11.27   10.85
   0   7   1   17.48    8.59
   0  -7  -1    7.33    7.32
   0  -7  -2  121.35   34.35
   0  -7  -2  129.69   44.85
   0  -7  -2  142.30   20.22
   0   7   2  138.80   29.53
   0   7   2  186.65   26.06
   0  -7  -2  141.46   24.75
   0  -7  -3    2.62    4.88
   0   7   3    5.16    5.35
   0  -7  -3    4.33    7.96
   0   7   3   -0.39    3.38
   0   7   3   11.78    7.00
   0  -7  -3    9.94    7.63
   0  -7  -4    7.70    2.93
   0   7   4   23.93   14.43
   0  -7  -4   12.02   23.30
   0  -7  -4    9.12    5.04
   0   7   4   11.53   10.06
   0  -7  -4   14.76   10.93
   0  -7  -5   56.18   30.22
   0   7   5   96.91   27.03
   0   7   5   66.45   19.04
   0  -7  -5   73.49   20.64
   0  -7  -5  134.49   23.46
   0   7   5   83.05   17.72
   0  -7  -6   13.82   14.72
   0   7   6   27.77   21.06
   0   7   6   31.59   18.69
   0  -7  -6    1.94    4.47
   0  -7  -6   15.27   10.56
   0   7   6   27.30   13.62
   0  -7  -7   -1.86   12.73
   0   7   7   11.95   13.18
   0  -7  -7    0.96    2.79
   0  -7  -7   -1.12    3.97
   0   7   7   11.45    9.76
   0  -7  -8   10.94    9.23
   0   7   8   38.17   17.09
   0  -7  -8   15.34   16.25
   0   7   8   18.32    8.91
   0  -7  -8   19.72    9.79
   0  -7  -8   29.71   11.69
   0   7   8   13.43    7.51
   0  -7  -9   38.32   32.25
   0   7   9   40.34   20.45
   0  -7  -9   40.62   18.94
   0  -7  -9   37.53   14.43
   0   7   9   55.76   18.36
   0   7   9   43.55   14.29
   0  -7  -9   66.48   16.63
   0  -7 -10    6.58    8.79
   0  -7 -10   50.54   25.74
   0   7  10   68.69   21.94
   0  -7 -10   68.04   19.76
   0   7  10   69.17   20.36
   0  -7 -11   85.70   49.63
   0   7  11   47.33   23.58
   0  -7 -11   40.55   23.23
   0  -7 -11   49.77   18.55
   0   7  11   40.78   15.91
   0  -7 -12   25.43   29.30
   0  -7 -12    6.64   12.58
   0   7  12    0.60    6.36
   0   8 -14    2.42   14.47
   0   8 -13    2.28    5.28
   0  -8  13   -0.36    4.09
   0  -8  12    1.67    7.64
   0   8 -12   17.74   13.05
   0   8 -12   -1.33    3.26
   0  -8  12    1.79    3.11
   0  -8  12   -9.86   11.07
   0  -8  11    0.41    4.04
   0  -8  11    1.45    4.50
   0   8 -11    7.24    6.71
   0   8 -11   -4.38    7.85
   0  -8  10   34.24   16.12
   0   8 -10   40.50   16.61
   0   8 -10   45.37   13.85
   0  -8  10   30.45   14.42
   0   8 -10   26.06   15.51
   0  -8  10   52.05   18.31
   0   8  -9   15.11    9.40
   0  -8   9    1.35    5.24
   0  -8   9   14.53    9.43
   0   8  -9   -2.34    5.42
   0   8  -9    0.16    2.28
   0  -8   9    4.01    6.19
   0  -8   8   96.47   23.77
   0   8  -8   81.46   17.89
   0   8  -8  116.62   26.68
   0  -8   8  115.05   32.83
   0   8  -8   92.15   11.21
   0   8  -7   29.33    9.78
   0   8  -7   30.68   13.49
   0   8  -7   26.02    5.78
   0  -8   7   23.32   11.22
   0   8  -6   42.49   11.95
   0  -8   6   25.89   11.03
   0  -8   6   35.39   17.32
   0   8  -6   27.28   12.11
   0   8  -6   36.53    6.60
   0  -8   6   29.90   12.22
   0   8  -6   47.23   17.36
   0  -8   5   59.06   17.49
   0   8  -5   58.20   13.53
   0   8  -5   61.74   17.03
   0  -8   5   20.23   12.82
   0   8  -5   62.80    9.42
   0  -8   5   55.01   17.01
   0   8  -5   60.75   20.27
   0  -8   4  399.97   44.16
   0  -8   4  322.91   56.66
   0   8  -4  388.88   42.71
   0   8  -4  389.09   46.45
   0   8  -4  398.38   25.63
   0  -8   4  388.30   25.38
   0   8  -4  412.85   36.01
   0  -8   4  422.90   44.25
   0  -8   3   58.41   16.90
   0  -8   3   28.34   15.43
   0   8  -3   58.74   16.06
   0   8  -3   67.31   10.66
   0   8  -3   71.18   19.65
   0  -8   3   70.33   17.77
   0  -8   2    5.12    4.09
   0   8  -2    9.78    6.54
   0  -8   2    4.80    4.98
   0   8  -2    5.15    2.03
   0   8  -2    6.86    5.32
   0   8  -2    0.90    3.24
   0   8  -2    7.06    4.92
   0  -8   2    6.39    3.52
   0  -8   1  323.66   40.25
   0   8  -1  352.75   38.75
   0  -8   1  282.89   54.02
   0   8  -1  287.40   38.22
   0   8  -1  344.21   27.42
   0   8  -1  347.52   30.55
   0  -8   1  318.33   38.82
   0  -8   0   17.90   10.09
   0   8   0    9.01    5.78
   0  -8   0    9.18   14.73
   0   8   0   12.56    8.43
   0  -8   0   16.67    7.93
   0   8   0   15.20    6.22
   0  -8  -1   11.25    7.33
   0  -8  -1   16.06   14.45
   0   8   1   18.76    9.98
   0   8   1    8.93    6.91
   0   8   1    7.84    4.65
   0  -8  -1   29.89   11.44
   0  -8  -2   42.03   16.20
   0  -8  -2   19.41   15.36
   0   8   2   42.03   12.67
   0   8   2   37.81   12.70
   0  -8  -2   30.77    7.37
   0  -8  -2   38.99   13.69
   0   8   2   37.31   11.17
   0  -8  -3    1.77    2.36
   0  -8  -3   18.18   18.55
   0  -8  -3    4.49    2.36
   0   8   3    9.35    8.25
   0  -8  -3    3.84    3.81
   0   8   3    3.82    4.26
   0  -8  -4   13.31    8.88
   0   8   4   16.09   11.65
   0  -8  -4    6.66   10.94
   0   8   4    2.35    1.10
   0  -8  -4   18.42   12.28
   0   8   4    9.41    6.51
   0  -8  -4    8.14    6.63
   0  -8  -5   37.47   18.97
   0  -8  -5   27.32   20.74
   0  -8  -5   20.15    8.78
   0   8   5   30.13   11.46
   0  -8  -5   67.49   18.35
   0   8   6   73.94   24.15
   0  -8  -6   64.39   34.02
   0  -8  -6   60.51   21.79
   0   8   6   57.33   19.02
   0  -8  -6   80.78   20.53
   0   8   6   60.15   16.59
   0  -8  -7   29.74   22.54
   0   8   7    9.36    9.89
   0  -8  -7   14.05   12.03
   0   8   7    9.23    7.61
   0  -8  -7   12.30    8.01
   0   8   7   10.58    8.16
   0  -8  -8  -14.90   15.71
   0   8   8   10.05    9.25
   0  -8  -8   -4.12    7.63
   0   8   8   -1.28    3.86
   0   8   8   12.43    9.63
   0  -8  -8   12.65    6.94
   0  -8  -9    9.75   16.02
   0   8   9   13.53   12.07
   0  -8  -9   10.92   12.68
   0   8   9   -8.92    8.65
   0   8  10    2.37    6.60
   0   8  10    8.60   10.18
   0  -8 -10    5.91    4.28
   0   8  10    7.11    7.98
   0  -8 -11  -19.74   28.72
   0  -8 -11   34.16   22.11
   0   9 -14    7.40   10.76
   0   9 -13   13.47    9.94
   0  -9  13   -7.73    7.93
   0   9 -12    9.64    1.87
   0   9 -12   -3.51    7.82
   0  -9  11    4.90    4.85
   0   9 -11   25.44   14.87
   0   9 -11   14.41   11.14
   0   9 -11    8.41    9.36
   0  -9  11   21.94   11.51
   0  -9  11    7.27    1.13
   0   9 -10   29.05   17.74
   0  -9  10   26.01   17.00
   0  -9  10   30.33   11.45
   0   9 -10   31.62   13.23
   0  -9  10   18.07   12.66
   0   9  -9   12.76    6.56
   0  -9   9   28.71   16.19
   0  -9   9   21.82   11.99
   0   9  -9   27.19   11.60
   0  -9   9   18.99   11.61
   0  -9   8    1.63    4.84
   0   9  -8    6.14    8.80
   0  -9   8   20.29   10.12
   0   9  -8   23.30   10.12
   0  -9   8   16.97    9.68
   0   9  -7   70.73   20.29
   0  -9   7   47.74   19.56
   0  -9   7   53.25   18.78
   0   9  -7   43.97   13.01
   0   9  -7   23.41   16.81
   0  -9   7   39.00   14.27
   0  -9   6   16.49   11.02
   0   9  -6   28.05    9.59
   0   9  -6   25.10   12.36
   0  -9   6   24.67   16.92
   0   9  -6   17.22    5.35
   0  -9   6   18.78    8.82
   0   9  -6   22.40   14.60
   0  -9   5  126.83   27.47
   0   9  -5  136.50   22.07
   0  -9   5  111.85   33.65
   0   9  -5  179.11   32.36
   0   9  -5  128.69   14.46
   0   9  -5  134.43   31.24
   0  -9   5  146.81   28.48
   0  -9   4  249.95   35.63
   0   9  -4  193.45   25.48
   0   9  -4  198.14   33.63
   0   9  -4  188.78   18.02
   0  -9   3   57.21   18.08
   0   9  -3   75.26   19.48
   0  -9   3   48.63   21.76
   0   9  -3   78.10   12.62
   0   9  -3   64.79   20.99
   0  -9   3   83.39   21.56
   0   9  -3   88.62   18.05
   0  -9   3   59.86   12.82
   0  -9   2   -2.57    2.67
   0   9  -2    1.37    6.18
   0  -9   2    4.27   10.66
   0   9  -2   -2.94    3.16
   0   9  -2    0.70    4.03
   0  -9   2    0.82    2.66
   0   9  -2   16.23    8.56
   0  -9   1    7.31    5.33
   0   9  -1    3.38    3.26
   0  -9   1    9.74   11.57
   0   9  -1   20.42   11.69
   0   9  -1    3.69    4.10
   0   9  -1   11.83    5.68
   0  -9   1    7.10    4.98
   0  -9   0  100.61   24.19
   0   9   0   53.95   16.24
   0  -9   0   26.49   10.47
   0   9   0   72.47   21.01
   0   9   0   72.29   14.83
   0  -9   0   60.10   18.09
   0  -9  -1    5.19   11.38
   0  -9  -1   28.02   26.66
   0   9   1    1.95    7.99
   0   9   1   20.04   16.49
   0  -9  -1    0.85    4.84
   0   9   1    4.69    6.32
   0   9   2   45.00   15.41
   0  -9  -2   50.08   18.75
   0  -9  -2   74.78   19.09
   0   9   2   65.84   16.58
   0  -9  -3   94.41   25.57
   0  -9  -3   56.29   31.79
   0   9   3   67.79   20.52
   0  -9  -3   75.40   14.66
   0   9   3   82.19   17.58
   0  -9  -3   99.34   22.72
   0  -9  -4   -6.35    9.16
   0  -9  -4    2.25   16.75
   0   9   4    9.09   11.80
   0  -9  -4   -5.43    3.62
   0   9   4   -0.09    3.86
   0  -9  -4    9.78    9.85
   0  -9  -5   -0.20    1.30
   0  -9  -5   13.29   23.24
   0   9   5   -4.46    4.07
   0  -9  -5   19.45   13.61
   0   9   5    6.15    6.50
   0  -9  -5   10.04    9.90
   0   9   5   11.18    7.85
   0  -9  -6   -7.86    8.94
   0  -9  -6   12.14   16.62
   0   9   6   27.85   17.26
   0   9   6   -1.03    3.86
   0   9   6    8.70    6.38
   0  -9  -6   21.67   12.48
   0  -9  -7    9.94   12.15
   0  -9  -7   21.29   23.38
   0   9   7    9.60   10.91
   0   9   7   -1.51    1.00
   0  -9  -7    6.03    4.05
   0   9   8   -8.28   11.09
   0   9   8    9.12   10.57
   0   9   8   -2.94    3.46
   0  -9  -8   -9.08    8.64
   0  -9  -9    7.50   27.74
   0   9   9    5.11    9.54
   0   9   9   23.04   12.94
   0   9   9   18.48   10.09
   0   9  10   -2.89    3.95
   0   9  11   17.78    9.79
   0  10 -11    9.75    7.69
   0  10 -11    8.46    7.06
   0 -10  11   -8.16   10.06
   0 -10  10   16.52   12.61
   0  10 -10   10.76    9.44
   0  10 -10    9.85    7.42
   0 -10  10    2.60    8.92
   0  10  -9   60.57   21.50
   0  10  -9   64.31   19.02
   0 -10   9   61.43   21.59
   0 -10   8   27.17   19.40
   0  10  -8   37.73   16.79
   0  10  -8   49.67   16.14
   0 -10   8   46.74   18.66
   0 -10   8   39.41   15.03
   0 -10   7   93.34   33.50
   0  10  -7   96.09   20.92
   0 -10   7   82.27   26.89
   0 -10   7  129.48   31.59
   0  10  -7  115.92   31.98
   0  10  -6    1.39    1.58
   0 -10   6   -0.80    4.94
   0  10  -6    9.61    6.74
   0 -10   6   10.37    6.06
   0 -10   6    6.43    7.38
   0  10  -6    1.24    7.06
   0 -10   5   16.19   13.08
   0  10  -5   32.76   15.64
   0 -10   5   27.64   15.56
   0  10  -5   29.17   12.26
   0  10  -5   23.13   15.78
   0 -10   5   27.28   14.40
   0 -10   4    1.35    6.28
   0  10  -4    9.83    4.31
   0 -10   4   -0.87   12.03
   0  10  -4    3.33    5.32
   0  10  -4    4.36    2.67
   0  10  -4   -0.16    7.76
   0 -10   4    6.37    6.93
   0  10  -3    6.14    3.90
   0 -10   3   -0.27    3.89
   0  10  -3    8.83    7.97
   0 -10   3   -4.15   11.36
   0  10  -3    2.68    2.76
   0 -10   3    4.64    3.78
   0  10  -3   18.98   13.19
   0 -10   3    9.77   10.27
   0 -10   2    4.60    5.93
   0 -10   2   14.78   15.02
   0  10  -2    8.78    6.75
   0  10  -2    0.95    2.45
   0  10  -2   10.12    6.50
   0  10  -2    0.15    6.00
   0 -10   2   -3.91    5.95
   0 -10   1    3.21    2.54
   0 -10   1    1.61   14.19
   0  10  -1   -0.61    2.13
   0  10  -1    4.33    4.70
   0  10  -1   -0.19    2.59
   0 -10   1  -10.37    9.00
   0  10  -1   -3.48    2.22
   0 -10   0   11.54    6.43
   0 -10   0   -0.34   13.96
   0  10   0   14.04    6.58
   0  10   0    8.66    8.19
   0  10   0   11.92    7.44
   0 -10   0   11.39    8.87
   0 -10  -1   -2.79    9.46
   0  10   1    3.88    2.85
   0 -10  -1    9.43    8.60
   0  10   1   -0.44    2.71
   0 -10  -1    9.69    6.26
   0  10   1   -5.78    5.92
   0 -10  -2   37.81   16.51
   0 -10  -2   65.66   37.25
   0  10   2   54.87   19.55
   0  10   2   71.03   23.11
   0  10   2   37.15   12.63
   0 -10  -2   51.91   18.62
   0 -10  -3    0.55    2.08
   0  10   3    0.54    3.64
   0  10   3    1.95    6.07
   0 -10  -3    1.07    6.99
   0  10   3    7.89    7.01
   0 -10  -4   46.51   21.02
   0  10   4   49.67   18.15
   0 -10  -4   81.00   45.20
   0  10   4   24.89   13.99
   0 -10  -4   23.70   15.79
   0  10   4   71.48   17.54
   0 -10  -5    5.37    4.51
   0  10   5    9.42    8.63
   0  10   5    9.41    6.96
   0  10   5   15.56    8.97
   0 -10  -5   15.66   11.88
   0 -10  -6   30.75   34.32
   0  10   6   29.08   17.62
   0  10   6   13.32    9.22
   0 -10  -6   13.90   11.95
   0 -10  -7   39.98   22.70
   0  10   7   33.97   21.39
   0  10   7   27.80   15.43
   0 -10  -7   24.45   12.51
   0  10   7   17.95    9.21
   0 -10  -8    8.67   22.24
   0  10   8   16.74   14.39
   0  10   8   -5.06    5.13
   0  10   9  -13.20   10.81
   0  11 -10  -12.63   12.37
   0  11 -10   -2.90    5.62
   0  11  -9   38.54   17.11
   0 -11   9   29.86   11.28
   0  11  -9   46.66   16.28
   0 -11   9   27.58   16.20
   0  11  -8   22.32   17.27
   0 -11   8   15.24    5.69
   0 -11   8   14.78   11.18
   0  11  -8   44.11   14.86
   0 -11   8   29.91   18.29
   0 -11   7   21.65   17.63
   0  11  -7   18.68   13.46
   0 -11   7    4.77    6.31
   0  11  -7   17.34    8.28
   0  11  -7   20.18   17.81
   0 -11   6   11.98   16.60
   0  11  -6   11.63    9.74
   0  11  -6    8.11    6.58
   0 -11   6    5.44    9.59
   0 -11   6    2.16    1.10
   0  11  -6    3.56    6.11
   0  11  -5    5.01    4.35
   0  11  -5    2.84    4.94
   0 -11   5    5.79    8.01
   0 -11   5    9.69    9.73
   0  11  -5   13.22    8.78
   0 -11   4    2.31    6.50
   0  11  -4    2.93    6.88
   0  11  -4   -2.46    1.47
   0 -11   4   -1.37    3.16
   0  11  -4   11.26   10.06
   0 -11   4    4.76    7.07
   0 -11   3    0.98   10.09
   0  11  -3   26.89   15.23
   0 -11   3   37.20   15.89
   0  11  -3   28.48   10.28
   0  11  -3   26.02   16.20
   0 -11   3   46.53   19.11
   0  11  -2   11.10    6.33
   0 -11   2    2.03    7.72
   0 -11   2   -8.61    9.31
   0 -11   2   -2.95    6.45
   0  11  -2   -1.04    7.19
   0 -11   2    2.18    5.49
   0  11  -2   -5.01    3.50
   0 -11   1   42.58   18.80
   0 -11   1   45.18   29.59
   0  11  -1   24.26   14.34
   0  11  -1   30.40   14.17
   0  11  -1   27.06    9.97
   0 -11   1   42.99   17.71
   0  11  -1   20.55    8.75
   0 -11   0   10.39    9.49
   0  11   0   21.17   13.20
   0 -11   0   18.74   17.60
   0  11   0   10.70    8.93
   0  11   0    9.30    7.32
   0  11   0    0.09    2.46
   0 -11   0   24.68   14.53
   0 -11  -1    8.41    1.51
   0 -11  -1    5.98    4.54
   0  11   1   16.04   13.11
   0  11   1    9.42    6.33
   0  11   1    3.48    3.27
   0 -11  -1   14.13    9.93
   0  11   1    5.51    4.46
   0 -11  -2    1.40    5.51
   0 -11  -2   -8.55   20.26
   0  11   2   12.85    8.41
   0  11   2   11.09    9.31
   0 -11  -2   18.97   11.87
   0  11   2   11.61    5.60
   0 -11  -3  -13.57   10.88
   0  11   3  -11.76    9.03
   0 -11  -3   -7.54    0.05
   0  11   3    7.83   11.63
   0 -11  -3   -2.15    2.68
   0  11   3   -2.76    5.00
   0 -11  -4   -0.58    0.17
   0 -11  -4   17.66    9.89
   0 -11  -5   -1.27    8.54
   0 -11  -5    6.94   13.83
   0  11   5   -8.62   10.90
   0  11   5   10.23    9.80
   0  11   5    1.37    4.22
   0 -11  -5    3.06    4.39
   0  11   6   25.84   14.04
   0  11   6   20.60   11.59
   0 -11  -6   16.62    8.33
   0 -11  -7    4.99    3.61
   0  12  -9    9.90    6.47
   0  12  -8   30.05   16.12
   0  12  -7   45.98   22.24
   0  12  -7   46.32   14.94
   0 -12   7   43.57   18.70
   0 -12   6   17.80   14.65
   0  12  -6   26.43   17.02
   0  12  -6   19.00   10.29
   0 -12   6   18.11   14.57
   0  12  -6   19.88   14.74
   0 -12   6   47.82   21.39
   0 -12   5    1.04   10.73
   0  12  -5   20.51   13.31
   0  12  -5   23.32   11.47
   0 -12   5   27.81   15.89
   0 -12   5   11.00   11.69
   0  12  -5    2.96    8.69
   0 -12   4   28.69   24.50
   0  12  -4   36.07   17.91
   0  12  -4   24.76   11.49
   0 -12   4   24.24   14.87
   0  12  -4   34.35   17.59
   0 -12   4   48.70   21.61
   0 -12   3    2.22    5.45
   0  12  -3   20.59   17.88
   0  12  -3   11.12    5.82
   0 -12   3   22.56   12.49
   0  12  -3   12.65   11.28
   0 -12   3    3.01    7.36
   0 -12   2    2.31   16.80
   0  12  -2    4.50    5.49
   0  12  -2   12.10    7.51
   0 -12   2    9.31   13.61
   0  12  -2   20.31   11.84
   0 -12   2   18.97   12.53
   0  12  -1   -7.57    8.34
   0 -12   1   11.33   19.54
   0 -12   1   -3.74    4.78
   0  12  -1   -2.49    4.18
   0 -12   1   -5.50    8.75
   0 -12   1  -13.94   12.21
   0 -12   0   20.81   14.63
   0  12   0    8.45   11.01
   0  12   0    2.61    6.25
   0 -12   0   21.29   27.14
   0 -12  -1   20.29   12.98
   0  12   1   -4.18    8.10
   0  12   1   -1.33    6.08
   0 -12  -1   -2.61   15.93
   0 -12  -2   -1.79    2.36
   0 -12  -2   17.67   16.46
   0  12   2    8.51   11.02
   0  12   2  -14.17    9.21
   0  12   2    4.15    4.31
   0 -12  -3   14.33    8.64
   0  12   3    9.50    6.33
   0  12   3   12.12    6.69
   0 -12  -3    9.02    8.37
   0 -12  -4    2.37    6.10
   0 -12  -5    0.67    4.44
   0 -12  -6  -11.55   13.65
   0  13  -7    3.90    5.73
   0  13  -7    6.65    7.75
   0  13  -6    2.39    6.55
   0  13  -6   -3.79    9.03
   0  13  -5   -0.97    5.27
   0  13  -4    3.78   10.47
   0 -13   4    5.59    5.30
   0  13  -3   28.34   19.34
   0 -13   3   12.70   10.61
   0  13  -2  174.02   40.96
   0  13  -1   12.98   10.13
   0  13   0   -0.18    7.87
   0 -13   0  -12.01   12.83
   0 -13  -1   13.46   10.91
   0 -13  -1   13.32   13.13
  -1  13   4    4.66    2.71
   1 -13  -3    5.79   14.50
  -1  13   1   10.82    7.55
   1 -13  -1   28.86   16.46
   1 -13   0   23.12   13.25
  -1  13   0    2.38    5.53
  -1  13  -1    5.80    9.82
   1 -13   1    3.31    8.74
  -1  13  -1    8.22    7.30
  -1  13  -2   12.33   12.62
   1 -13   2    9.47   10.03
  -1  13  -2   -3.37    6.85
  -1  13  -3   -6.27    6.96
  -1  13  -3   -0.24    2.12
   1 -13   3   -3.50    3.74
  -1  13  -4   21.56   16.73
  -1  13  -4   26.32   11.55
  -1  13  -5    3.09    2.54
   1 -13   5   -4.40    6.69
  -1  13  -6    1.84    6.91
  -1  13  -7   12.19   10.31
  -1  12   5    6.24    7.59
   1 -12  -4  -16.33   19.57
   1 -12  -4   -5.82    6.73
  -1  12   4    1.99    5.50
   1 -12  -4    5.47    4.36
  -1  12   3    7.26    9.42
   1 -12  -3   33.19   35.54
  -1  12   3   17.58   14.11
   1 -12  -3    6.13   11.90
  -1  12   3    2.98    4.44
   1 -12  -3   -5.05    3.59
   1 -12  -2   13.41    8.62
  -1  12   2   -5.76    3.25
   1 -12  -2    5.98   11.32
  -1  12   2   20.76   10.67
  -1  12   2   -2.34    7.25
   1 -12  -2    9.60   10.14
   1 -12  -2   -1.91    6.46
  -1  12   2   -2.20    4.57
   1 -12  -1   36.02   15.35
   1 -12  -1   39.33   29.53
  -1  12   1   16.39    8.29
  -1  12   1   29.70   14.88
  -1  12   1   40.02   13.94
   1 -12  -1   56.88   21.38
   1 -12  -1   51.37   18.80
   1 -12   0   37.56   15.24
  -1  12   0   14.12   12.99
  -1  12   0   26.50   11.70
  -1  12   0    6.19    4.03
   1 -12   0   34.97   16.56
  -1  12   0    0.66    4.66
   1 -12   0    9.27    9.19
   1 -12   1    6.63    7.90
  -1  12  -1    8.20    7.97
  -1  12  -1    3.46    4.51
  -1  12  -1    7.24    7.62
  -1  12  -1   10.88    7.85
   1 -12   1    9.19    7.43
  -1  12  -2   26.38   15.09
   1 -12   2   39.13   17.81
  -1  12  -2   15.75   10.16
  -1  12  -2   31.98   15.78
  -1  12  -3   13.03   10.71
   1 -12   3    4.12   10.45
  -1  12  -3    5.99    8.70
   1 -12   3    6.07    4.45
  -1  12  -3   12.00   10.77
   1 -12   3    0.17    6.75
   1 -12   4   22.58   18.08
  -1  12  -4   23.52   16.23
   1 -12   4   14.95   10.35
  -1  12  -4   -2.76    8.65
   1 -12   4   28.64   16.83
  -1  12  -4   10.31   10.50
  -1  12  -5   13.39    9.65
   1 -12   5   42.97   27.23
  -1  12  -5   37.76   14.58
   1 -12   5   16.53   10.89
  -1  12  -5   34.06   17.76
   1 -12   5   18.87   11.34
  -1  12  -6   -1.77    7.55
   1 -12   6   -5.51   10.12
  -1  12  -6    1.46    5.89
  -1  12  -6    2.44    6.00
   1 -12   6    3.15    5.02
   1 -12   7   -2.99    5.46
  -1  12  -8  -11.53    9.53
  -1  12  -8   27.24   13.36
  -1  12  -9    5.83    8.22
  -1  11   8   11.73   11.14
   1 -11  -7  -16.89   31.64
  -1  11   7    4.52    6.55
   1 -11  -6   49.39   27.40
   1 -11  -6   35.76   14.45
  -1  11   6   25.99   11.76
  -1  11   5   10.61    8.20
  -1  11   5    5.05    7.77
   1 -11  -5    9.03    8.77
  -1  11   5    4.03    4.47
   1 -11  -4   34.35   32.87
   1 -11  -4   12.99    7.64
  -1  11   4   32.58   13.71
   1 -11  -4   37.33   16.79
   1 -11  -3   23.40   11.95
  -1  11   3   11.01    8.02
   1 -11  -3    6.54    8.61
  -1  11   3   31.04   16.96
  -1  11   3   16.92    8.44
   1 -11  -3   23.93   14.33
   1 -11  -2    3.46    1.52
  -1  11   2   15.61   11.64
   1 -11  -2    7.71   10.68
  -1  11   2    4.82   10.97
  -1  11   2    2.88    0.09
   1 -11  -2    3.06    3.87
   1 -11  -1   33.13   14.27
  -1  11   1    7.35   12.41
   1 -11  -1   41.11   36.29
  -1  11   1   10.73   11.69
  -1  11   1   10.84    7.94
   1 -11  -1   17.98   10.08
   1 -11   0    0.12    6.51
   1 -11   0   -0.75   12.51
  -1  11   0    6.39    7.91
  -1  11   0    9.76    9.15
  -1  11   0    1.56    3.33
   1 -11   0    8.79    7.85
   1 -11   0    3.70    4.59
   1 -11   1   23.28   12.69
  -1  11  -1    9.11    1.31
   1 -11   1    7.48   21.32
  -1  11  -1   21.17    9.99
  -1  11  -1   17.88   14.30
   1 -11   1   18.68    9.08
   1 -11   1   11.82    9.36
  -1  11  -2   17.91   11.42
   1 -11   2    2.05    8.96
  -1  11  -2    5.95    4.96
   1 -11   2    4.89    4.55
  -1  11  -2   13.54   12.71
   1 -11   2   10.26   10.01
   1 -11   3   22.26   10.79
   1 -11   3    7.27   12.86
  -1  11  -3    6.23    8.48
  -1  11  -3   25.87   10.72
   1 -11   3   20.11   10.68
  -1  11  -3   18.74    8.81
  -1  11  -3   21.81   14.04
   1 -11   4   43.83   22.83
  -1  11  -4   42.57   16.48
  -1  11  -4   46.58   14.10
   1 -11   4   82.60   21.10
  -1  11  -4   33.88   19.62
   1 -11   4   52.68   18.96
  -1  11  -5    5.01    8.81
   1 -11   5    1.26    3.60
  -1  11  -5    1.85    1.01
   1 -11   5    2.45    2.83
   1 -11   5    2.54    7.44
  -1  11  -5    2.28    4.66
  -1  11  -6    1.42    3.59
   1 -11   6   -8.00   17.64
  -1  11  -6   -4.41    3.48
   1 -11   6    5.22    6.43
  -1  11  -6   -4.75    8.63
   1 -11   6   20.55   12.27
  -1  11  -7    8.91    8.47
   1 -11   7   18.44   18.64
   1 -11   7   12.97    8.42
  -1  11  -7   19.18   11.51
   1 -11   8    3.58    9.81
  -1  11  -8  -13.55   10.22
  -1  11  -8    6.43    7.03
   1 -11   8    1.78    1.66
  -1  11  -9   -9.26    9.62
   1 -11   9   12.27   12.17
  -1  11  -9   17.01   11.59
   1 -11   9   21.48   14.95
  -1  11 -10   13.53   10.51
  -1  11 -11    7.79    4.72
   1 -10  -9   19.57   40.59
  -1  10   9   -2.80    8.28
   1 -10  -8    7.36    0.39
  -1  10   8   26.79   10.59
  -1  10   7    5.81    8.58
   1 -10  -7   37.63   36.25
  -1  10   7   36.88   18.05
  -1  10   7   11.72    9.28
   1 -10  -6   42.98   27.03
  -1  10   6   55.06   20.80
  -1  10   6   90.99   22.66
   1 -10  -5    8.62    9.89
  -1  10   5    7.57    2.06
   1 -10  -5   -2.19    9.10
  -1  10   5    6.15    8.40
  -1  10   5    5.68    3.81
   1 -10  -4    8.10    5.51
   1 -10  -4   15.16   14.00
  -1  10   4   12.73    7.42
  -1  10   4   -5.11    9.57
   1 -10  -3   30.17   14.40
  -1  10   3   29.44   13.42
   1 -10  -3   53.35   32.11
  -1  10   3   20.51   13.16
  -1  10   3   22.77   10.62
   1 -10  -3   23.22   12.27
   1 -10  -2   22.52   11.32
  -1  10   2    4.85    1.20
   1 -10  -2    5.54   14.78
  -1  10   2   18.24   11.35
  -1  10   2   24.08   10.79
   1 -10  -2   32.13   13.39
   1 -10  -1   43.29   15.04
   1 -10  -1   21.40   18.17
  -1  10   1   45.51   17.24
  -1  10   1   48.34   19.20
  -1  10   1   45.88   13.00
   1 -10  -1   54.06   17.84
  -1  10   1   55.69   15.98
   1 -10   0    4.99    3.65
   1 -10   0    2.28   14.19
  -1  10   0    1.69    2.10
  -1  10   0    5.37    5.14
  -1  10   0    0.74    2.57
   1 -10   0    9.00    9.24
   1 -10   0    3.35    6.48
  -1  10   0    4.97    6.77
   1 -10   1   73.70   19.56
  -1  10  -1   93.09   24.00
   1 -10   1   59.30   29.61
  -1  10  -1   86.46   23.73
  -1  10  -1   97.97   17.83
   1 -10   1   77.87   18.83
  -1  10  -1  120.73   23.08
   1 -10   1   99.76   23.62
   1 -10   2   20.28   13.05
   1 -10   2   34.24   23.25
  -1  10  -2   15.56    8.40
  -1  10  -2   34.43   11.78
  -1  10  -2   18.88   11.51
   1 -10   2   27.89   17.19
   1 -10   3   20.81   10.63
   1 -10   3   24.32   17.13
  -1  10  -3   15.24    7.13
  -1  10  -3   20.49   10.42
   1 -10   3   20.29   10.96
  -1  10  -3   10.46    8.77
   1 -10   3   20.83    8.35
  -1  10  -4   26.80   10.91
   1 -10   4   23.00   12.31
   1 -10   4   15.03   18.46
  -1  10  -4   17.46    6.83
   1 -10   4   18.91   12.75
   1 -10   4   12.35    6.92
  -1  10  -4   13.57   15.51
   1 -10   5   15.37    8.90
   1 -10   5    7.82   10.39
  -1  10  -5   16.25    7.41
   1 -10   5   12.12   11.44
  -1  10  -5   22.33   14.93
  -1  10  -6   36.06   13.07
   1 -10   6   59.71   19.93
   1 -10   6   33.71   20.63
  -1  10  -6   39.11   17.04
  -1  10  -6   32.12    9.17
   1 -10   6   41.62   16.61
  -1  10  -6   41.55   16.70
   1 -10   7    7.32   13.21
  -1  10  -7    1.18    1.94
  -1  10  -7    4.63    6.80
   1 -10   7    8.06    9.84
  -1  10  -7   14.30   12.29
   1 -10   7    2.87    5.88
   1 -10   8  -12.40   16.43
  -1  10  -8   12.02    6.90
   1 -10   8    0.14    4.73
  -1  10  -8    1.87    4.08
   1 -10   8   -0.63    5.11
  -1  10  -9   35.44   18.36
  -1  10  -9   32.19   15.08
   1 -10   9   45.96   19.70
   1 -10   9   12.77   15.02
   1 -10  10   32.33   14.91
   1 -10  10   21.34   12.55
   1 -10  10   15.34   10.68
  -1  10 -11    9.50   10.88
  -1  10 -11   18.03   10.52
   1 -10  11   35.18   22.87
  -1  10 -12    0.22    2.92
   1  -9 -10   -6.04   30.85
  -1   9  10   -0.90    1.39
   1  -9  -9  -26.66   27.58
  -1   9   9    6.24   13.86
   1  -9  -9    8.63   10.56
  -1   9   9    3.87    3.47
  -1   9   9   10.29    9.19
  -1   9   8    8.69   10.95
   1  -9  -8    0.96    0.03
   1  -9  -8   -3.42    7.50
  -1   9   8   -0.39    1.20
   1  -9  -7  -10.85    8.71
   1  -9  -7  -17.46    2.95
  -1   9   7    3.23    8.38
  -1   9   7   13.36   10.72
   1  -9  -7   18.02   13.99
  -1   9   7    8.74    8.21
   1  -9  -7    7.86    7.42
   1  -9  -6    7.71    6.88
   1  -9  -6   11.72   13.77
  -1   9   6   -3.47    2.97
   1  -9  -6   -5.21    5.96
  -1   9   6    1.90    6.24
   1  -9  -5   13.01    9.17
   1  -9  -5    6.65   18.35
  -1   9   5    4.49    4.07
   1  -9  -5   11.86   13.30
  -1   9   5    3.65    5.68
   1  -9  -5   -4.56    6.83
  -1   9   5   -4.17    3.29
   1  -9  -4   -2.91    6.40
  -1   9   4   -9.22    6.65
   1  -9  -4    6.70   10.23
  -1   9   4    0.42    2.60
  -1   9   4   -3.52    3.34
   1  -9  -4   -0.72    2.23
   1  -9  -3   14.85   11.87
  -1   9   3    2.02    1.65
   1  -9  -3   23.28   19.88
  -1   9   3    2.45    4.00
   1  -9  -3   -0.98    4.20
   1  -9  -3   -0.93    4.36
  -1   9   3    8.40    5.66
   1  -9  -2   -5.46    9.20
  -1   9   2   -4.09    4.07
   1  -9  -2   -1.56    2.31
  -1   9   2    0.18    1.92
   1  -9  -2   -7.32    9.38
   1  -9  -1  113.63   22.85
   1  -9  -1   76.48   30.89
  -1   9   1   69.75   18.27
  -1   9   1   85.76   22.72
  -1   9   1   85.21   18.31
   1  -9  -1   85.28   21.16
   1  -9   0   49.58   13.92
   1  -9   0   39.79   20.55
  -1   9   0   41.82   15.38
  -1   9   0   33.63   13.63
  -1   9   0   70.92   14.75
  -1   9   0   38.19   11.97
   1  -9   0   56.65   17.10
   1  -9   1    3.56    1.10
   1  -9   1    8.08   14.18
  -1   9  -1   -0.31    3.26
  -1   9  -1    9.12    9.38
   1  -9   1    6.17    5.78
  -1   9  -1    3.11    0.93
   1  -9   2  639.14   52.84
  -1   9  -2  486.76   49.49
   1  -9   2  372.86   69.74
  -1   9  -2  542.22   40.04
  -1   9  -2  485.29   54.50
   1  -9   2  499.01   42.66
   1  -9   2  532.44   52.65
  -1   9  -2  597.30   48.13
   1  -9   3  133.82   23.99
   1  -9   3   79.12   29.86
  -1   9  -3   83.59   21.05
  -1   9  -3  119.50   17.83
  -1   9  -3  103.42   19.57
   1  -9   3   74.30   19.18
   1  -9   3   95.64   17.19
  -1   9  -3  104.81   25.55
   1  -9   4    4.49    5.18
   1  -9   4    8.19   12.43
  -1   9  -4   -3.90    4.14
  -1   9  -4    0.61    0.89
   1  -9   4    4.68    4.52
  -1   9  -4   -1.49    3.55
   1  -9   5   16.75    6.48
  -1   9  -5   26.70    9.63
  -1   9  -5   30.03   13.51
   1  -9   5   12.80   12.84
  -1   9  -5   12.40    5.35
  -1   9  -5   31.33   16.20
   1  -9   5   14.86    4.40
   1  -9   5   15.48    8.89
  -1   9  -6    6.18    8.08
  -1   9  -6    2.72    4.45
   1  -9   6   14.84   15.51
  -1   9  -6    8.37    3.99
   1  -9   6    7.14    6.97
  -1   9  -6    0.78    1.03
   1  -9   7   -2.72    2.93
  -1   9  -7    9.03    7.37
  -1   9  -7    3.81    4.89
   1  -9   7   13.83   15.13
  -1   9  -7    6.51    3.59
   1  -9   7    9.63    7.36
  -1   9  -7    4.73    6.26
  -1   9  -8   43.32   14.37
   1  -9   8   40.39   14.88
   1  -9   8   23.11   16.40
  -1   9  -8   57.37   10.95
   1  -9   8   37.94   14.90
   1  -9   9   10.47    7.51
  -1   9  -9   -7.46    4.57
  -1   9  -9   12.38    8.16
   1  -9   9    2.87    5.17
   1  -9   9    8.53    1.01
   1  -9  10    9.56    9.94
  -1   9 -10   13.78    8.95
  -1   9 -10    9.68   10.79
   1  -9  10   -0.82    5.73
   1  -9  11   -6.43    8.90
  -1   9 -11    3.36    1.73
   1  -9  11    5.53    7.45
   1  -9  11   -6.58    8.91
  -1   9 -12    5.78    9.87
  -1   9 -12   14.27   11.26
   1  -9  12  -18.57   13.87
   1  -9  13   20.45   15.30
   1  -8 -12    0.33   13.84
   1  -8 -11   19.35   25.50
  -1   8  11  138.03   35.57
  -1   8  10    4.86    7.22
   1  -8 -10   45.00   34.06
  -1   8  10    2.87    4.01
   1  -8 -10   33.01   23.94
  -1   8  10   32.30   14.22
  -1   8   9   29.33   13.24
  -1   8   9   25.11   12.95
   1  -8  -8    1.30   12.77
  -1   8   8    1.83    6.61
  -1   8   8    7.96    9.57
   1  -8  -8  -15.45   15.81
   1  -8  -8    1.28    2.83
  -1   8   8   12.20    8.45
   1  -8  -7    3.99    9.46
  -1   8   7    7.87    8.11
   1  -8  -7   -2.92   11.79
  -1   8   7    9.01    8.53
   1  -8  -7    2.30    1.86
   1  -8  -6   -8.17   18.76
  -1   8   6   -8.37    9.40
  -1   8   6    3.04    7.97
   1  -8  -6   -6.42    9.34
   1  -8  -6    1.13    3.92
  -1   8   6   -4.81    6.90
   1  -8  -5    0.96    2.04
   1  -8  -5   25.07   23.13
  -1   8   5   15.85   13.07
   1  -8  -5   14.11    9.78
  -1   8   5   19.33    8.52
   1  -8  -5   16.13    6.64
   1  -8  -4   53.89   15.84
  -1   8   4   50.21   15.32
   1  -8  -4   48.06   29.09
   1  -8  -4   62.17   20.87
  -1   8   4   56.88   18.40
  -1   8   4   52.41   15.21
   1  -8  -4   65.98   16.05
   1  -8  -3    2.81    1.05
  -1   8   3    0.76    0.89
   1  -8  -3   -0.12    2.80
  -1   8   3    1.41    2.31
  -1   8   3    2.41    2.83
   1  -8  -2  483.51   47.08
  -1   8   2  392.41   42.46
   1  -8  -2  355.59   68.19
   1  -8  -2  449.21   47.26
  -1   8   2  436.57   48.88
   1  -8  -2  525.98   45.67
  -1   8   2  456.77   41.74
   1  -8  -1  182.65   28.41
  -1   8   1  165.57   26.24
   1  -8  -1   96.34   34.56
  -1   8   1  151.25   28.26
  -1   8   1  163.54   23.83
   1  -8  -1  176.60   26.32
   1  -8   0   -1.09    2.30
   1  -8   0   -6.27   11.30
  -1   8   0    2.14    0.83
  -1   8   0    2.57    2.45
  -1   8   0    6.40    7.61
  -1   8   0    0.89    1.29
   1  -8   0    5.70    5.02
   1  -8   1  464.55   42.37
  -1   8  -1  383.33   40.78
   1  -8   1  283.59   55.56
  -1   8  -1  393.79   32.91
  -1   8  -1  325.00   39.65
  -1   8  -1  370.83   34.89
   1  -8   1  332.44   34.05
   1  -8   1  367.08   39.65
   1  -8   2   77.94   17.47
   1  -8   2   30.74   19.59
  -1   8  -2   39.70   13.11
  -1   8  -2   49.95   15.09
  -1   8  -2   45.22   10.25
  -1   8  -2   57.64   13.80
   1  -8   2   56.44   12.96
   1  -8   2   54.83   14.25
   1  -8   3   41.27   12.97
  -1   8  -3   24.25   11.19
   1  -8   3   19.17   12.98
  -1   8  -3   38.91    9.70
   1  -8   3   30.57   11.62
  -1   8  -3   23.73   10.13
  -1   8  -3   25.27   11.74
   1  -8   3   29.53    8.76
   1  -8   4  103.48   21.03
  -1   8  -4   92.57   22.16
   1  -8   4   93.36   28.99
  -1   8  -4  109.56   15.73
  -1   8  -4  112.79   24.38
  -1   8  -4  119.63   20.85
   1  -8   4   96.35   21.86
   1  -8   4   95.32   13.49
  -1   8  -5   -0.16    3.37
   1  -8   5    0.39    2.77
  -1   8  -5    0.92    1.65
   1  -8   5    8.00   11.10
  -1   8  -5   -0.10    2.24
   1  -8   5   -0.09    0.83
   1  -8   5    2.45    2.21
  -1   8  -5    4.27    6.80
   1  -8   6   28.81   11.45
  -1   8  -6   33.97   11.06
  -1   8  -6   24.21   10.30
   1  -8   6   21.58   13.98
  -1   8  -6   34.57    9.29
   1  -8   6   25.30   11.94
  -1   8  -6   21.13   10.37
   1  -8   7    7.77    4.39
  -1   8  -7   17.33    9.15
  -1   8  -7   35.26   14.40
  -1   8  -7   25.19    6.77
   1  -8   7   15.24    8.44
   1  -8   8   -5.75    6.82
  -1   8  -8   -5.23    5.57
   1  -8   8   -5.81    4.92
  -1   8  -8   -2.05    1.26
   1  -8   8   -1.53    4.83
   1  -8   9    3.37    3.91
  -1   8  -9    1.01    5.83
   1  -8   9   -1.45    2.88
  -1   8  -9   -0.11    2.58
   1  -8   9    6.65    9.06
   1  -8  10    8.52    7.96
  -1   8 -10    9.20    7.02
   1  -8  10   -1.07   11.59
  -1   8 -10    7.74    4.25
   1  -8  10   -1.63    5.76
  -1   8 -11   11.04    9.22
   1  -8  11    1.61    6.96
   1  -8  11    6.54   11.65
  -1   8 -11    1.23    2.96
   1  -8  11    7.10    9.12
  -1   8 -12   11.21   10.82
   1  -8  12   -4.24    8.43
  -1   8 -12    3.85    5.63
   1  -8  12   -1.09    4.47
  -1   8 -12    4.53   14.55
   1  -8  12   -3.72    4.03
  -1   8 -13    6.21   10.72
   1  -8  13   11.44    8.96
  -1   8 -14  -12.75   14.41
   1  -8  14    2.68    3.84
   1  -7 -13   25.71   35.21
  -1   7  12   46.00   17.80
  -1   7  11    5.64   10.57
   1  -7 -11  -12.45   31.23
   1  -7 -11   -4.19   12.58
  -1   7  11    2.14    4.46
  -1   7  11    4.69    4.62
   1  -7 -10    6.51    7.36
  -1   7  10    1.98    4.60
  -1   7  10   -0.13    3.18
   1  -7  -9    4.63    9.61
  -1   7   9   28.05   15.93
   1  -7  -9   62.70   26.21
  -1   7   9   32.57   13.56
  -1   7   9   31.61   12.59
   1  -7  -8   24.41   19.56
  -1   7   8   18.71   10.28
   1  -7  -8    8.98   12.72
  -1   7   8    3.94    5.80
   1  -7  -8   11.58    4.74
  -1   7   7   15.40   12.96
   1  -7  -7   20.80   20.01
   1  -7  -7   43.97   17.00
  -1   7   7   40.60   14.84
  -1   7   7   19.12    9.45
   1  -7  -7   46.28   11.69
   1  -7  -6   68.50   32.21
  -1   7   6   63.61   21.42
   1  -7  -6   49.66   17.03
  -1   7   6   35.18   15.77
   1  -7  -6   85.51   16.08
  -1   7   6   60.40   16.51
   1  -7  -5  105.62   24.29
  -1   7   5  104.66   28.65
   1  -7  -5   97.10   38.37
  -1   7   5  105.98   24.75
   1  -7  -5  106.14   25.26
  -1   7   5  136.89   22.45
   1  -7  -5  177.90   24.27
   1  -7  -4   64.20   18.44
   1  -7  -4   31.36   15.23
  -1   7   4   67.34   22.49
   1  -7  -4   51.93   18.19
  -1   7   4   44.75   14.87
  -1   7   4   64.79   14.87
   1  -7  -4   85.56   17.55
   1  -7  -3   11.25    3.71
   1  -7  -3   22.32   10.06
  -1   7   3   11.74    6.48
   1  -7  -3   17.84    6.98
  -1   7   3    9.88    6.76
  -1   7   3   24.35   10.90
   1  -7  -2  362.52   38.32
  -1   7   2  352.12   35.75
   1  -7  -2  322.62   61.65
   1  -7  -2  322.03   39.67
  -1   7   2  322.13   38.04
   1  -7  -1  153.36   23.36
   1  -7  -1  121.62   33.01
  -1   7   1  105.09   19.77
  -1   7   1  137.17   23.10
   1  -7  -1  134.62   20.99
  -1   7   1  134.00   20.07
   1  -7   0  133.37   20.54
  -1   7   0  138.99   21.89
   1  -7   0  117.33   33.19
  -1   7   0  126.05   22.59
   1  -7   0  141.58   22.45
  -1   7   0  137.00   20.00
   1  -7   1  113.92   19.48
  -1   7  -1  102.79   19.27
   1  -7   1   78.27   27.62
  -1   7  -1  114.69   22.04
  -1   7  -1  114.20   15.70
   1  -7   1   81.46   15.42
  -1   7  -1  117.61   18.77
   1  -7   1  118.80   19.83
   1  -7   2  238.56   28.24
   1  -7   2  169.97   38.73
  -1   7  -2  236.40   23.13
  -1   7  -2  221.72   30.97
   1  -7   2  249.73   30.02
   1  -7   2  212.60   23.40
  -1   7  -2  238.27   26.83
   1  -7   3  141.28   22.45
   1  -7   3   95.86   30.60
  -1   7  -3  141.41   23.63
  -1   7  -3  165.11   18.70
   1  -7   3  148.63   24.27
  -1   7  -3  130.36   24.85
   1  -7   4  570.21   45.66
   1  -7   4  401.72   59.53
  -1   7  -4  533.14   47.35
  -1   7  -4  470.10   50.03
  -1   7  -4  585.49   35.39
  -1   7  -4  580.52   43.41
   1  -7   4  479.61   28.24
   1  -7   4  441.76   41.53
   1  -7   5   21.43    8.01
  -1   7  -5   24.94    8.94
   1  -7   5   40.37   19.39
  -1   7  -5   35.93   12.18
  -1   7  -5   24.54    6.58
  -1   7  -5   18.76    8.87
   1  -7   5   31.71   10.66
  -1   7  -6   56.80   14.14
   1  -7   6   48.42   13.76
  -1   7  -6   29.71   12.30
   1  -7   6   33.97   16.78
  -1   7  -6   60.49   10.93
   1  -7   6   45.50   12.90
  -1   7  -6   46.31   16.15
   1  -7   7  216.97   30.78
  -1   7  -7  233.76   34.71
   1  -7   7  173.80   36.88
  -1   7  -7  254.84   23.08
  -1   7  -7  232.07   30.30
   1  -7   7  196.23   30.32
  -1   7  -8   12.17    4.83
   1  -7   8   22.89   11.25
   1  -7   8   15.25   11.42
  -1   7  -8   32.01   13.57
  -1   7  -8   34.62    8.87
   1  -7   8   32.99   12.50
   1  -7   9   45.71   20.88
  -1   7  -9   37.99   13.44
  -1   7  -9   30.96   11.70
   1  -7   9   26.93   12.45
   1  -7   9   35.90   12.01
   1  -7  10   26.71   13.05
  -1   7 -10   28.27   12.21
  -1   7 -10   22.92   14.36
   1  -7  10   -0.40    3.92
  -1   7 -10   24.55    7.89
   1  -7  10   21.08   13.39
   1  -7  11   49.40   18.69
  -1   7 -11   60.87   18.72
  -1   7 -11   21.37   17.98
   1  -7  11   76.47   24.96
  -1   7 -11   63.82   13.61
   1  -7  11   72.27   21.95
  -1   7 -12   -5.00    4.92
  -1   7 -12    5.23    8.25
  -1   7 -12    9.06   15.95
  -1   7 -12    2.02    3.62
   1  -7  12   17.18   10.76
   1  -7  13   17.58   10.45
  -1   7 -13   15.94   11.46
   1  -7  13   23.53   15.14
  -1   7 -13    6.92   12.01
  -1   7 -13    5.40    6.34
   1  -7  13    6.50    7.02
  -1   7 -14   37.66   21.61
   1  -7  14   14.13    9.97
  -1   7 -15  113.85   41.96
   1  -6 -14  -27.84   38.51
   1  -6 -13   -1.60   21.95
   1  -6 -13   -6.07    4.20
   1  -6 -12   -6.87   26.80
  -1   6  12   22.19   12.61
  -1   6  12   28.99   15.57
   1  -6 -12    3.74   12.40
   1  -6 -11   25.60   28.01
   1  -6 -11    1.80    9.12
  -1   6  11   -5.90    9.63
  -1   6  11    1.65    3.93
  -1   6  10    4.44    8.65
   1  -6 -10   -4.14   10.15
  -1   6  10    0.84    2.89
  -1   6  10    5.24    5.12
  -1   6   9    8.28    7.38
   1  -6  -9   12.35   16.68
  -1   6   9    0.13    1.88
   1  -6  -9    2.46    4.66
  -1   6   9    1.13    2.24
   1  -6  -9    4.88    3.36
  -1   6   8    2.31    6.44
   1  -6  -8    7.44    8.44
  -1   6   8    7.63    6.10
   1  -6  -8   18.44    6.86
  -1   6   7   -0.59    1.90
   1  -6  -7    1.58    7.80
   1  -6  -7   -4.96    8.77
  -1   6   7   -0.99    0.01
   1  -6  -7    3.77    3.97
  -1   6   7   -0.94    2.22
  -1   6   6    9.55    7.40
   1  -6  -6    5.21   12.91
  -1   6   6   -3.64    4.97
  -1   6   6    3.16    5.02
   1  -6  -6    6.73    5.36
   1  -6  -5  126.86   40.05
  -1   6   5  200.68   34.19
   1  -6  -5  135.09   28.97
  -1   6   5  151.05   25.99
  -1   6   5  156.79   24.57
   1  -6  -5  213.12   23.85
  -1   6   4    3.35    5.42
  -1   6   4    2.30    3.95
   1  -6  -4   -0.70    3.60
   1  -6  -4    3.07    3.11
   1  -6  -3   98.83    8.78
   1  -6  -3   93.29   18.42
  -1   6   3  124.16   24.05
   1  -6  -3   71.39   26.49
   1  -6  -3  103.60   23.00
  -1   6   3  120.27   21.55
  -1   6   3   91.33   16.83
   1  -6  -3  111.11   17.68
   1  -6  -2   44.51    6.78
   1  -6  -2   21.26    7.61
   1  -6  -2   24.58   18.03
   1  -6  -2   33.79   12.04
  -1   6   2   32.12    9.46
   1  -6  -2   55.48   12.47
   1  -6  -1   11.56    5.76
   1  -6  -1   11.22   11.93
  -1   6   1    7.71    5.30
   1  -6  -1   13.94    6.20
  -1   6   1   13.08    6.35
  -1   6   1    4.97    3.02
   1  -6  -1    7.55    5.24
   1  -6   0  123.81   18.03
  -1   6   0   87.01   16.27
   1  -6   0   79.33   24.22
  -1   6   0   92.94   18.24
  -1   6   0   83.33   15.83
  -1   6   0  100.33   16.44
   1  -6   0   92.52   16.42
   1  -6   1   13.85    6.09
  -1   6  -1   16.51    6.75
   1  -6   1   16.88   10.17
  -1   6  -1    7.86    4.98
  -1   6  -1   17.45    5.89
  -1   6  -1   13.05    7.05
   1  -6   1   13.96    7.05
  -1   6  -1   14.26    6.40
   1  -6   1   10.31    4.75
   1  -6   2    6.87    4.39
  -1   6  -2    2.53    3.39
   1  -6   2    9.10    9.66
  -1   6  -2    3.59    1.63
  -1   6  -2   12.52    6.80
  -1   6  -2    6.87    4.27
   1  -6   2    6.42    4.45
   1  -6   2    4.90    3.33
   1  -6   3   99.21   16.33
  -1   6  -3   64.85   15.69
   1  -6   3   91.54   23.49
  -1   6  -3   82.27   12.26
  -1   6  -3   65.17   16.70
  -1   6  -3   80.01   15.08
   1  -6   3   74.80   15.40
   1  -6   3   79.76   11.17
  -1   6  -4    6.04    5.03
   1  -6   4    7.00    3.75
  -1   6  -4    4.59    3.35
  -1   6  -4    2.37    2.59
   1  -6   4    3.48    2.24
   1  -6   4    0.75    3.01
  -1   6  -5   18.39    7.32
   1  -6   5   26.07    8.83
  -1   6  -5   11.52    6.32
   1  -6   5   26.45   11.90
  -1   6  -5   24.71    6.92
   1  -6   5   27.89   10.22
  -1   6  -5   13.46    7.68
   1  -6   6   12.28    7.54
  -1   6  -6   16.30    6.93
   1  -6   6    4.85    3.83
  -1   6  -6    8.11    3.96
   1  -6   6    9.00    6.60
  -1   6  -6   -2.11    5.36
   1  -6   7   52.46   14.40
  -1   6  -7   83.37   17.00
  -1   6  -7   73.91   17.83
   1  -6   7   50.10   19.68
  -1   6  -7   63.63   10.62
   1  -6   7   51.30   14.16
   1  -6   8    1.94    4.30
  -1   6  -8    1.30    1.50
   1  -6   8   -2.44    4.91
  -1   6  -8    9.15    6.72
  -1   6  -8    0.96    1.86
   1  -6   8    1.55    2.80
  -1   6  -9   23.42   11.38
   1  -6   9   33.72   16.07
   1  -6   9   22.39   10.21
  -1   6  -9   30.76   12.54
   1  -6   9   29.92   12.07
   1  -6  10  121.99   27.75
  -1   6 -10  196.33   30.40
  -1   6 -10  167.58   33.92
   1  -6  10  186.14   37.44
  -1   6 -10  166.48   20.87
   1  -6  10  138.17   28.26
  -1   6 -11    4.24    7.39
  -1   6 -11   -4.75    7.73
   1  -6  11   -0.59    5.88
  -1   6 -11   15.08   13.73
   1  -6  11    5.47    8.39
  -1   6 -11    9.00    5.18
   1  -6  11    8.80    7.67
  -1   6 -12   21.30   10.31
  -1   6 -12   18.10   14.18
   1  -6  12   26.89   13.76
  -1   6 -12   44.48   20.95
   1  -6  12   27.10   16.60
  -1   6 -12   25.76    8.48
   1  -6  12   24.78   12.69
  -1   6 -13   16.05   13.19
  -1   6 -13   38.07   18.75
   1  -6  13   28.70   16.91
  -1   6 -13    4.88   10.90
   1  -6  13   19.37   11.03
  -1   6 -13   18.35    7.30
   1  -6  13   15.99    9.64
  -1   6 -14   16.21   16.56
  -1   6 -14   -7.49   10.88
   1  -6  14   -8.09   10.37
  -1   6 -14    3.11    3.41
   1  -6  14    8.29   10.53
   1  -5 -13  -13.40   12.23
   1  -5 -13   15.02   28.66
   1  -5 -13    7.11    7.55
  -1   5  13   23.93   14.45
  -1   5  13   10.84    8.83
  -1   5  12  -11.78   11.89
   1  -5 -12   -6.62   23.59
  -1   5  12   -3.44    7.42
   1  -5 -12    1.02    3.02
  -1   5  12    3.51    5.02
   1  -5 -12   -9.83   12.95
  -1   5  12   -3.85    5.70
  -1   5  11   -2.03    6.50
   1  -5 -11    2.50   15.05
  -1   5  11   11.61    7.48
   1  -5 -11   16.72    8.54
  -1   5  11    7.97    8.87
   1  -5 -11   -1.90    3.82
  -1   5  11   10.33    8.49
  -1   5  10   13.16   11.53
   1  -5 -10  -19.28   25.20
   1  -5 -10   15.39   11.44
  -1   5  10    8.89    5.96
   1  -5 -10   11.13    6.08
   1  -5 -10    9.28    7.96
  -1   5  10    7.03    7.03
  -1   5  10   15.38   10.53
  -1   5   9   -0.59    2.34
   1  -5  -9   10.53    9.43
   1  -5  -9   -8.03   12.72
   1  -5  -9    4.03    4.92
   1  -5  -9    6.53    8.59
  -1   5   9    1.05    5.21
  -1   5   8    0.32    3.47
   1  -5  -8    4.46   13.39
   1  -5  -8   -2.39    9.25
   1  -5  -8   -7.41   12.19
   1  -5  -8    9.92    7.82
  -1   5   8    0.21    2.21
  -1   5   8   -2.36    3.57
   1  -5  -8    0.95    0.49
   1  -5  -7   -4.29    2.49
  -1   5   7    1.95    2.03
   1  -5  -7   -0.43    3.92
  -1   5   7    1.07    0.64
   1  -5  -7    2.41    3.21
   1  -5  -7   -1.28    2.58
  -1   5   7    3.48    3.15
  -1   5   6   33.25   13.31
   1  -5  -6   14.45    7.87
   1  -5  -6   29.39    9.32
  -1   5   6   43.28   12.90
   1  -5  -6   23.94   11.13
  -1   5   6   32.84   10.76
   1  -5  -6   36.14    8.68
  -1   5   5   19.67    8.53
   1  -5  -5   15.82    9.78
   1  -5  -5   13.77    9.52
  -1   5   5   17.05    7.89
   1  -5  -5   27.62    7.46
  -1   5   5   19.15    7.99
   1  -5  -4   77.91   26.62
   1  -5  -4   70.26   18.21
  -1   5   4   77.22   15.19
   1  -5  -4  100.07   14.79
   1  -5  -3   11.74    2.29
   1  -5  -3   -2.29    8.03
  -1   5   3    6.68    6.25
   1  -5  -3    8.19    3.97
  -1   5   3    9.44    5.90
  -1   5   3    7.46    5.26
   1  -5  -3   17.16    6.14
   1  -5  -2  110.30    9.47
   1  -5  -2   86.98   24.16
  -1   5   2   94.11   17.18
  -1   5   2  112.14   16.07
   1  -5  -2  137.44   17.29
   1  -5  -1   13.65    3.50
  -1   5   1   10.39    5.24
   1  -5  -1    5.14    6.60
  -1   5   1   19.70    6.95
   1  -5  -1   28.05    9.80
  -1   5   1   17.03    7.10
  -1   5   1   18.57    6.66
   1  -5  -1   15.53    6.17
   1  -5   0  110.82   15.37
   1  -5   0   84.56   24.89
  -1   5   0  112.04   16.38
  -1   5   0  105.75   16.94
   1  -5   0  118.88   18.38
  -1   5   0   83.48   15.90
  -1   5   0  120.87   16.23
   1  -5   0  123.08   16.35
   1  -5   1   63.41   11.83
  -1   5  -1   53.56   11.08
   1  -5   1   38.61   15.25
  -1   5  -1   55.16    9.40
  -1   5  -1   53.88   13.46
  -1   5  -1   38.53   10.35
  -1   5  -1   48.99   10.24
   1  -5   1   55.19   11.84
   1  -5   2    8.26    4.02
   1  -5   2   11.17    8.20
  -1   5  -2    8.96    3.80
  -1   5  -2    6.44    4.83
  -1   5  -2    8.49    5.62
  -1   5  -2    8.11    4.11
  -1   5  -2    7.41    3.10
   1  -5   2    7.03    3.73
   1  -5   2    9.41    4.41
   1  -5   3   84.95   14.48
  -1   5  -3   77.85   14.87
   1  -5   3   61.35   17.70
  -1   5  -3   80.02   11.43
  -1   5  -3   74.43   15.48
  -1   5  -3   80.29   13.25
   1  -5   3   82.09   10.65
   1  -5   3   82.33   15.38
   1  -5   4    6.02    4.08
  -1   5  -4    4.49    2.95
  -1   5  -4    4.78    3.15
   1  -5   4    7.34    7.18
  -1   5  -4    3.32    2.01
   1  -5   4    4.32    1.92
   1  -5   4    8.67    5.92
  -1   5  -4    5.79    5.13
   1  -5   5  475.64   37.71
  -1   5  -5  432.89   37.92
   1  -5   5  401.37   49.35
  -1   5  -5  410.04   40.58
  -1   5  -5  502.01   30.02
  -1   5  -5  446.29   35.54
   1  -5   5  385.51   34.86
  -1   5  -6  101.65   16.68
   1  -5   6   80.30   16.19
  -1   5  -6   93.78   18.30
   1  -5   6  100.69   24.86
  -1   5  -6   96.99   13.03
   1  -5   7   22.95    9.75
  -1   5  -7   11.28    6.06
   1  -5   7   18.47    9.90
  -1   5  -7   13.57    7.46
  -1   5  -7   22.02    6.40
   1  -5   7   13.83    6.63
   1  -5   8  399.51   40.68
  -1   5  -8  431.72   44.95
   1  -5   8  414.38   50.50
  -1   5  -8  434.39   29.98
   1  -5   8  344.46   37.70
  -1   5  -8  382.09   37.98
   1  -5   9  113.01   23.46
  -1   5  -9  134.52   22.70
   1  -5   9  117.29   27.89
  -1   5  -9  123.16   25.99
  -1   5  -9  154.77   18.51
   1  -5   9  117.79   23.33
  -1   5 -10    8.10    8.15
  -1   5 -10    7.32    6.90
  -1   5 -10    3.77    3.39
   1  -5  10    6.72    6.90
  -1   5 -11   31.65   13.94
   1  -5  11   33.85   14.96
  -1   5 -11   33.42   11.91
   1  -5  11   62.92   20.64
  -1   5 -11   28.32   14.98
  -1   5 -11   34.44    9.88
   1  -5  11   37.91   15.50
  -1   5 -12    6.73    8.55
   1  -5  12    6.66    7.16
  -1   5 -12   -3.75    6.42
   1  -5  12   -0.51    1.58
  -1   5 -12    7.01   12.00
  -1   5 -12   -0.21    1.33
   1  -5  12   -3.25    7.43
  -1   5 -13    6.19    7.57
   1  -5  13    7.92    8.98
  -1   5 -13    3.22    6.75
   1  -5  13   -8.71   11.26
  -1   5 -13    8.97    7.19
   1  -5  13   -0.16    1.78
  -1   5 -13   -1.60    4.59
  -1   5 -14    7.16    7.57
  -1   5 -14   19.49   17.52
   1  -5  14   16.31   13.88
   1  -5  14    3.55    7.67
  -1   5 -14   13.53   13.47
  -1   5 -14   14.53    7.41
   1  -5  14   16.67   13.56
  -1   5 -15  -15.31   14.67
  -1   5 -15    6.18    4.28
  -1   5 -15   22.32   21.69
  -1   5 -16   -0.22    3.29
  -1   5 -16   34.27   31.39
   1  -4 -14   72.81   41.19
  -1   4  13    4.17    7.38
   1  -4 -13    9.90   19.12
  -1   4  13   26.80   14.19
   1  -4 -13   24.85   22.75
   1  -4 -13    4.56    4.77
   1  -4 -12   43.43   24.35
  -1   4  12   41.36   17.89
  -1   4  12   60.95   22.05
   1  -4 -12   51.84   25.91
  -1   4  12   51.21   18.42
   1  -4 -12   50.40   16.69
  -1   4  12   44.29   16.39
  -1   4  11   66.12   21.64
   1  -4 -11   50.51   26.98
   1  -4 -11   46.07   30.92
  -1   4  11   82.11   23.15
   1  -4 -11   49.82   24.44
   1  -4 -11   64.20   16.68
  -1   4  11   69.78   20.13
  -1   4  11   66.74   19.42
   1  -4 -10   -1.49    5.16
  -1   4  10    2.71    2.52
   1  -4 -10    8.35    9.96
  -1   4  10    0.47    1.54
   1  -4 -10   -2.90    6.49
  -1   4  10    3.89    1.10
   1  -4 -10    0.75    3.98
   1  -4  -9   20.79   17.20
   1  -4  -9   17.82   22.20
  -1   4   9    9.40    7.80
  -1   4   9   15.77    7.96
   1  -4  -9   19.22    8.28
   1  -4  -9    9.90   10.59
   1  -4  -9   27.05    5.07
  -1   4   9   17.93    8.77
  -1   4   8   92.44   26.75
  -1   4   8  131.93   25.09
   1  -4  -8  176.78   25.37
  -1   4   8  139.75   26.54
   1  -4  -8  128.42   32.98
  -1   4   8  170.46   28.67
   1  -4  -8  186.39   17.54
  -1   4   7   85.71   22.32
   1  -4  -7  109.11   32.99
  -1   4   7  136.36   25.51
   1  -4  -7   91.00   39.26
   1  -4  -7  132.41   20.79
  -1   4   7  132.94   25.43
   1  -4  -7  131.38   29.16
  -1   4   7  165.69   24.96
   1  -4  -7  171.88   17.23
  -1   4   6  214.11   28.58
   1  -4  -6  185.82   38.75
  -1   4   6  281.02   31.98
   1  -4  -6  215.59   45.57
   1  -4  -6  228.69   25.20
  -1   4   6  260.44   31.64
   1  -4  -6  237.90   35.81
   1  -4  -6  295.57   22.93
   1  -4  -5   -0.75   10.69
   1  -4  -5    1.24    3.05
  -1   4   5    6.66    5.01
  -1   4   5    1.83    1.39
   1  -4  -5   -1.11    4.66
   1  -4  -5    4.17    3.36
  -1   4   5   -0.73    1.66
   1  -4  -5    4.43    3.74
   1  -4  -4   15.56    6.66
  -1   4   4   16.97    7.16
   1  -4  -4    3.09    6.69
  -1   4   4   16.83    6.89
   1  -4  -4   19.91    8.83
  -1   4   4   11.31    4.97
   1  -4  -4   22.93    6.84
   1  -4  -3   37.77   10.77
  -1   4   3   69.01   16.55
   1  -4  -3   43.54   22.00
   1  -4  -3   53.81   15.12
  -1   4   3   41.20   13.83
  -1   4   3   67.59   13.12
   1  -4  -2   54.23    5.55
   1  -4  -2   62.60   11.75
   1  -4  -2   43.28   10.69
  -1   4   2   82.77   16.45
   1  -4  -2   37.60   17.21
   1  -4  -2   70.78   15.63
  -1   4   2   61.69   13.45
  -1   4   2   73.15   12.60
   1  -4  -2   79.65   11.83
   1  -4  -1   21.43    5.99
   1  -4  -1   16.39   11.15
  -1   4   1   19.89    6.10
  -1   4   1   25.91    7.70
   1  -4  -1   20.05    7.41
  -1   4   1   22.85    7.84
  -1   4   1   27.44    7.11
   1  -4  -1   26.76    6.72
   1  -4   0  166.99   22.72
  -1   4   0  121.44   25.51
   1  -4   0  147.45   36.03
  -1   4   0  281.66   26.03
  -1   4   0  174.45   24.43
   1  -4   0  164.18   32.80
  -1   4   0  375.21   29.61
   1  -4   0  290.50   27.25
  -1   4   0  316.86   24.96
   1  -4   1  628.49   34.15
  -1   4  -1  588.39   40.08
  -1   4  -1  614.74   34.73
   1  -4   1  462.45   48.95
  -1   4  -1  563.17   29.53
  -1   4  -1  625.29   45.12
  -1   4  -1  610.24   37.95
   1  -4   1  573.95   31.16
  -1   4  -1  581.66   34.05
   1  -4   1  584.47   35.22
   1  -4   2    4.93    4.28
  -1   4  -2    7.02    4.36
   1  -4   2    2.99    7.75
  -1   4  -2    2.71    7.28
  -1   4  -2    2.81    3.47
  -1   4  -2    5.02    6.21
   1  -4   2    0.40    1.86
   1  -4   2    8.42    5.47
  -1   4  -2    4.10    4.76
   1  -4   3   41.22   16.92
  -1   4  -3   47.58   11.59
   1  -4   3   45.25   10.70
   1  -4   3   34.99    6.72
   1  -4   3   32.55   10.68
  -1   4  -3   59.05   11.20
  -1   4  -3   50.90   13.57
   1  -4   4   96.45   15.72
  -1   4  -4   94.14   14.40
   1  -4   4   87.23   20.15
  -1   4  -4  100.99   16.75
  -1   4  -4  105.19   13.06
  -1   4  -4   90.92   17.39
   1  -4   4   92.92    8.77
   1  -4   4   88.78   15.55
  -1   4  -5   15.74    6.34
   1  -4   5   10.67    6.12
   1  -4   5   10.94    7.76
  -1   4  -5   22.99    8.86
  -1   4  -5   10.19    4.41
  -1   4  -5    8.29    2.39
   1  -4   5    5.70    4.87
  -1   4  -5   13.37    7.38
  -1   4  -6   13.77    6.37
   1  -4   6    7.07    4.42
  -1   4  -6    7.35    5.10
   1  -4   6    2.23    1.80
  -1   4  -6    8.87    4.20
  -1   4  -6    9.19    2.45
   1  -4   6    4.40    2.72
   1  -4   7  116.96   24.37
   1  -4   7  151.02   29.94
  -1   4  -7  179.35   26.92
  -1   4  -7  160.88   19.11
  -1   4  -7  155.56   23.41
   1  -4   7  106.73   23.19
  -1   4  -7  116.13   13.03
   1  -4   8  218.72   29.77
  -1   4  -8  253.44   34.10
   1  -4   8  251.01   36.84
  -1   4  -8  251.08   23.04
  -1   4  -8  233.91   28.75
  -1   4  -8  264.50   19.72
   1  -4   9  380.45   43.37
  -1   4  -9  430.18   50.96
   1  -4   9  488.74   53.43
  -1   4  -9  436.17   48.54
  -1   4  -9  524.62   35.18
  -1   4  -9  508.45   45.12
   1  -4   9  366.73   40.92
  -1   4  -9  505.46   30.44
  -1   4 -10    2.71    1.98
   1  -4  10    2.49    4.56
  -1   4 -10    6.80    6.82
   1  -4  10    7.09    7.16
  -1   4 -10    7.66    6.67
  -1   4 -10    8.16    5.38
   1  -4  10    4.65    4.61
  -1   4 -11   10.13   10.32
   1  -4  11   -0.84    5.54
  -1   4 -11   -1.01    1.95
  -1   4 -11  -11.52   13.63
   1  -4  11   -8.34    7.13
  -1   4 -11    2.50    1.78
   1  -4  11   -3.14    3.27
  -1   4 -12   90.38   22.53
   1  -4  12   45.85   19.26
  -1   4 -12   38.14   18.94
   1  -4  12   42.95   16.49
  -1   4 -12   87.05   28.94
  -1   4 -12   74.86   15.59
   1  -4  12   63.19   21.24
   1  -4  12   54.84   18.18
   1  -4  13   30.06   14.02
  -1   4 -13   40.81   16.43
  -1   4 -13   28.86   18.85
  -1   4 -13   49.39   13.88
   1  -4  13   45.34   18.47
  -1   4 -13   40.24   23.22
   1  -4  13   44.10   17.30
   1  -4  14   -0.20    1.34
  -1   4 -14  -13.22    9.15
  -1   4 -14    4.44    5.89
   1  -4  14   13.48   11.35
  -1   4 -14   -7.63    9.31
  -1   4 -14    1.38    3.25
   1  -4  15   26.75   16.41
  -1   4 -15   14.45    9.29
  -1   4 -16   41.93   29.21
  -1   4 -16   45.51   16.53
  -1   3  15   -5.00    8.72
   1  -3 -15   41.11   21.27
   1  -3 -14   23.54   29.76
  -1   3  14   11.10   12.31
   1  -3 -14    4.73    8.25
  -1   3  14   -9.34   10.39
   1  -3 -14    6.97    7.08
   1  -3 -14    6.14   12.23
  -1   3  14   -3.76    6.52
   1  -3 -13  -10.55   10.08
  -1   3  13   21.86   12.54
   1  -3 -13   -3.92    5.74
  -1   3  13   12.71   10.59
   1  -3 -13    6.36   11.28
  -1   3  12   11.60    2.24
  -1   3  12   42.88   17.10
   1  -3 -12   34.91   20.17
   1  -3 -12   48.78   14.86
   1  -3 -12   38.12   19.57
  -1   3  12   45.38   17.18
  -1   3  11    9.81    9.18
   1  -3 -11   13.22   16.69
   1  -3 -11    4.81    8.14
  -1   3  11    9.60    6.03
   1  -3 -11    2.88    4.72
   1  -3 -11  -10.68   12.53
  -1   3  11    1.77    3.20
  -1   3  10    4.90    6.17
   1  -3 -10    4.69    8.86
  -1   3  10   -0.56    0.47
   1  -3 -10   -3.81   13.52
   1  -3 -10   10.55   12.72
  -1   3  10   -3.17    0.72
  -1   3   9   20.17    9.46
   1  -3  -9    4.65   11.72
  -1   3   9   21.48    4.06
  -1   3   9   18.08    3.28
  -1   3   9   21.74    8.84
  -1   3   9   15.11    8.61
   1  -3  -9   24.36    8.14
   1  -3  -9   24.26   13.40
   1  -3  -9   20.39    3.51
   1  -3  -9   30.61    4.37
  -1   3   8    3.28    1.42
  -1   3   8    0.85    0.67
   1  -3  -8   10.62    9.65
  -1   3   8    7.50    5.59
  -1   3   8    5.28    6.66
   1  -3  -8   15.81   11.15
   1  -3  -8    1.62    8.64
  -1   3   8    0.61    3.36
   1  -3  -8    5.66    6.01
   1  -3  -8   -1.43    0.86
   1  -3  -8    3.75    2.91
  -1   3   7   17.07    7.50
   1  -3  -7   20.64   14.25
  -1   3   7   22.67    8.71
   1  -3  -7   18.92   11.67
  -1   3   7   39.63   12.06
   1  -3  -7   26.29    7.99
   1  -3  -7   27.72   11.77
   1  -3  -7   28.04    5.61
  -1   3   6  101.20   17.68
   1  -3  -6   95.03   26.49
   1  -3  -6  116.36   30.17
  -1   3   6  119.95   18.52
  -1   3   6  120.50   19.01
   1  -3  -6   99.62   21.86
   1  -3  -6  131.84   16.95
   1  -3  -6  134.18   12.47
   1  -3  -5    3.58    6.95
  -1   3   5    0.11    2.56
   1  -3  -5   -0.77    1.02
  -1   3   5   -0.86    2.13
   1  -3  -5    0.45    1.18
   1  -3  -5    1.76    2.20
  -1   3   5    0.22    3.00
   1  -3  -5    0.43    1.58
  -1   3   5    3.74    5.27
   1  -3  -4   69.13   19.87
  -1   3   4   94.62   14.09
   1  -3  -4  104.97   13.25
   1  -3  -4   80.18   21.93
  -1   3   4   96.71   16.33
   1  -3  -4   90.35   13.22
  -1   3   4  101.39   16.02
   1  -3  -4   82.27   17.71
   1  -3  -4  111.12   11.40
  -1   3   4  111.40   15.20
   1  -3  -3  110.35   12.54
  -1   3   3   86.73   21.51
   1  -3  -3   67.66   19.27
   1  -3  -3   76.67   21.16
  -1   3   3  103.96   15.19
   1  -3  -3  112.67   18.45
  -1   3   3  103.21   15.07
  -1   3   3  100.43   13.92
   1  -3  -3  106.64   11.18
   1  -3  -2   18.81    4.86
  -1   3   2   16.00    9.06
   1  -3  -2   14.68    6.69
  -1   3   2   32.08    8.27
  -1   3   2   26.25    7.82
   1  -3  -2   26.92    8.56
  -1   3   2   25.68    7.30
  -1   3   2   22.98    6.55
   1  -3  -2   26.76    5.75
  -1   3   2   23.04    7.08
   1  -3  -1    3.18    1.54
  -1   3   1    7.55    3.39
  -1   3   1   10.20    9.64
   1  -3  -1    2.50    5.22
  -1   3   1    6.04    4.65
   1  -3  -1    0.86    2.34
  -1   3   1    5.26    3.86
  -1   3   1    4.35    2.80
   1  -3  -1    5.71    3.05
  -1   3   1    3.55    2.76
  -1   3   0  363.16   25.80
   1  -3   0  462.53   22.84
   1  -3   0  369.42   38.75
  -1   3   0  387.86   40.11
  -1   3   0  423.39   24.49
  -1   3   0  449.85   28.42
  -1   3   0  462.19   34.10
   1  -3   0  466.25   35.42
  -1   3   0  459.75   26.42
   1  -3   0  483.25   27.41
  -1   3   0  524.73   28.94
   1  -3   0  457.06   25.40
   1  -3   0  445.05   26.16
  -1   3  -1   46.73    8.48
   1  -3   1   49.83    7.85
   1  -3   1   44.61   12.60
  -1   3  -1   38.40   12.87
  -1   3  -1   39.91    7.78
  -1   3  -1   47.52    9.06
  -1   3  -1   49.75    7.56
  -1   3  -1   47.12    8.09
   1  -3   1   48.94    8.46
   1  -3   1   50.33    7.80
   1  -3   2  604.09   30.90
  -1   3  -2  735.67   35.95
   1  -3   2  660.03   29.18
  -1   3  -2  665.98   29.55
   1  -3   2  603.09   32.51
  -1   3  -2  613.94   25.79
   1  -3   2  609.72   27.03
  -1   3  -2  629.09   32.10
   1  -3   3  405.23   26.68
   1  -3   3  422.23   39.62
  -1   3  -3  425.70   28.76
  -1   3  -3  447.99   24.55
  -1   3  -3  433.25   30.93
   1  -3   3  447.66   25.21
   1  -3   3  426.23   28.78
  -1   3  -3  421.97   27.12
   1  -3   3  453.96   21.65
  -1   3  -3  401.92   19.47
   1  -3   4 1478.65   60.23
  -1   3  -4 1587.66   64.68
   1  -3   4 1444.17   78.37
  -1   3  -4 1650.47   67.47
  -1   3  -4 1537.15   52.02
  -1   3  -4 1754.02   47.03
  -1   3  -4 1811.07   62.72
   1  -3   4 1430.81   60.23
   1  -3   5  497.87   36.37
  -1   3  -5  535.35   38.74
   1  -3   5  533.84   46.30
  -1   3  -5  531.47   29.45
  -1   3  -5  565.97   35.28
   1  -3   5  526.53   36.52
  -1   3  -5  600.38   27.61
   1  -3   6  157.91   21.81
  -1   3  -6  161.47   22.71
   1  -3   6  141.22   25.03
  -1   3  -6  180.96   17.47
  -1   3  -6  168.06   20.61
   1  -3   6  161.00   21.33
  -1   3  -7  211.55   28.53
  -1   3  -7  213.10   20.18
   1  -3   7  184.50   23.93
  -1   3  -7  238.68   20.96
   1  -3   8    4.48    4.51
  -1   3  -8   12.88    6.27
  -1   3  -8    8.30    6.07
   1  -3   8   17.75    9.64
  -1   3  -8   11.23    4.53
   1  -3   8   13.85    6.90
   1  -3   9  280.48   37.52
  -1   3  -9  330.78   41.72
  -1   3  -9  303.69   40.11
   1  -3   9  341.24   42.99
  -1   3  -9  340.82   28.56
  -1   3  -9  314.77   34.42
   1  -3   9  272.86   33.61
  -1   3 -10   77.65   22.03
  -1   3 -10   59.43   15.01
   1  -3  10   75.09   19.90
  -1   3 -10   67.04   20.38
   1  -3  10   68.19   18.97
  -1   3 -10   91.48   15.38
   1  -3  10   72.98   18.55
   1  -3  10   54.60   17.34
   1  -3  11    4.75    7.63
  -1   3 -11    9.62    7.39
  -1   3 -11    2.01    3.78
   1  -3  11   -2.68    6.56
  -1   3 -11   -2.01    8.60
  -1   3 -11   10.75    5.80
   1  -3  11    4.84    5.77
   1  -3  11    8.11    5.63
  -1   3 -12    6.14    6.49
   1  -3  12    5.79    7.02
  -1   3 -12    5.33    4.24
   1  -3  12   15.52   10.33
  -1   3 -12    9.53    5.61
   1  -3  12    5.49    4.70
  -1   3 -12   -1.01    4.42
   1  -3  13    3.97    6.50
  -1   3 -13    1.98    5.38
  -1   3 -13    3.91    2.60
   1  -3  13    0.28    3.52
  -1   3 -13    0.17    1.13
   1  -3  13    3.19    7.06
  -1   3 -13   16.04   11.41
  -1   3 -14   38.90   20.08
  -1   3 -14   59.01   15.66
   1  -3  14   33.12   15.51
   1  -3  14   92.41   27.17
  -1   3 -14   21.56   16.92
  -1   3 -15   22.60   12.19
   1  -3  15    6.16    8.86
  -1   3 -16  -10.24   20.88
  -1   3 -16   -7.36   16.74
  -1   2  15   25.76   15.66
   1  -2 -15   48.99   37.08
   1  -2 -15    9.49   11.02
  -1   2  14    7.48    8.09
   1  -2 -14  -14.81   21.64
   1  -2 -14    4.87    7.54
  -1   2  14   -0.79    3.27
   1  -2 -14   -5.78    8.36
   1  -2 -14   -0.80   11.44
  -1   2  14   18.53   13.47
  -1   2  13    2.69    6.77
   1  -2 -13   -1.71    6.00
   1  -2 -13   13.62    9.63
  -1   2  13   -2.99    2.65
  -1   2  13    6.81    8.40
  -1   2  12   36.95   16.83
   1  -2 -12   11.26   15.00
   1  -2 -12   33.69   11.51
  -1   2  12   49.12   16.77
   1  -2 -12   43.11   21.37
   1  -2 -12   44.79   19.59
  -1   2  12   39.43   15.44
   1  -2 -11   -6.20   15.51
  -1   2  11   12.50   10.45
   1  -2 -11   -1.92    6.17
  -1   2  11    3.47    4.30
   1  -2 -11    1.98    2.33
  -1   2  11   -3.31    3.97
   1  -2 -11  -12.12   16.39
   1  -2 -10   11.99   10.35
  -1   2  10   14.15    8.96
  -1   2  10   22.86   11.06
   1  -2 -10   20.25   11.90
   1  -2 -10   21.97    8.89
  -1   2  10   19.20    8.88
  -1   2   9    8.70    8.38
   1  -2  -9    5.54    7.95
   1  -2  -9   -5.58    8.59
  -1   2   9    4.36    3.80
  -1   2   9   -0.64    0.86
   1  -2  -9   -1.03    3.50
   1  -2  -9    2.49    3.86
  -1   2   8   -1.01    1.27
   1  -2  -8   -2.04    7.40
  -1   2   8    4.76    4.61
   1  -2  -8   -0.94    6.40
  -1   2   8    0.46    2.56
  -1   2   8   -2.06    2.71
   1  -2  -8    1.07    2.20
   1  -2  -8    0.26    4.55
   1  -2  -8   -0.60    0.67
   1  -2  -8    0.39    0.85
  -1   2   7   -0.60    0.70
   1  -2  -7    1.94    4.91
   1  -2  -7    4.76    3.78
   1  -2  -7   -0.02    0.72
   1  -2  -7    0.73    0.83
  -1   2   6   76.68    7.15
  -1   2   6   81.01   15.08
   1  -2  -6   70.14   19.10
  -1   2   6   73.58   14.18
   1  -2  -6   56.56   18.60
   1  -2  -6   52.66   15.96
  -1   2   6   74.17   14.46
   1  -2  -6   73.38   11.94
   1  -2  -6   92.74    7.89
   1  -2  -6   41.50    7.58
  -1   2   5   16.88    6.19
   1  -2  -5   14.80    9.73
  -1   2   5   16.06    2.72
   1  -2  -5    6.09    4.17
  -1   2   5   12.75    4.51
  -1   2   5   18.11    8.52
   1  -2  -5    9.57    5.22
  -1   2   5   16.37    6.52
   1  -2  -5   13.52    4.60
   1  -2  -5   19.04    3.36
   1  -2  -4  350.20   40.81
  -1   2   4  394.69   27.21
   1  -2  -4  471.38   24.96
   1  -2  -4  320.31   37.45
  -1   2   4  406.55   28.35
  -1   2   4  392.16   38.28
   1  -2  -4  424.60   37.12
   1  -2  -4  423.07   25.84
  -1   2   4  471.53   31.54
  -1   2   4  233.77   20.38
   1  -2  -4  457.87   17.96
  -1   2   3  448.92   25.12
   1  -2  -3  489.88   22.72
   1  -2  -3  421.95   42.55
  -1   2   3  488.42   28.34
   1  -2  -3  343.47   38.90
  -1   2   3  429.11   39.34
   1  -2  -3  408.14   23.98
  -1   2   3  429.67   28.34
  -1   2   3  441.47   27.52
  -1   2   3  356.02   23.24
   1  -2  -3  529.97   19.64
  -1   2   2 3221.09  120.53
   1  -2  -2 2599.94  113.55
   1  -2  -2 3358.44   71.08
  -1   2   2 3628.78   86.86
   1  -2  -2 2464.50  108.49
  -1   2   2 2780.38  108.94
   1  -2  -2 3865.51   87.96
   1  -2  -2 3051.93  101.07
  -1   2   2 3399.58   88.04
  -1   2   2 3611.58   81.22
   1  -2  -2 3709.37   90.34
  -1   2   2 3836.03  102.89
  -1   2   2 3299.53   84.50
   1  -2  -2 3486.90   71.71
  -1   2   2 3226.77   77.06
   1  -2  -1  118.82    8.80
  -1   2   1  129.44   20.97
  -1   2   1  121.30   19.05
   1  -2  -1  103.50   18.29
  -1   2   1  129.30   12.71
   1  -2  -1  133.05   16.95
   1  -2  -1  141.88   13.45
  -1   2   1  130.64   16.31
  -1   2   1  149.83   13.65
   1  -2  -1  153.56   11.29
  -1   2   1  150.03   11.63
   1  -2  -1  164.43   14.00
   1  -2   0  502.91   18.19
  -1   2   0  486.85   20.64
   1  -2   0  526.06   23.49
   1  -2   0  386.98   32.99
  -1   2   0  424.62   21.46
  -1   2   0  375.76   34.09
  -1   2   0  469.10   24.12
  -1   2   0  474.44   32.29
   1  -2   0  513.61   34.08
  -1   2   0  552.25   24.88
   1  -2   0  499.12   24.39
   1  -2   0  480.13   24.41
   1  -2   0  461.30   22.43
  -1   2   0  468.99   23.53
  -1   2  -1   64.94    8.11
   1  -2   1   71.18    7.55
  -1   2  -1   64.12    7.93
  -1   2  -1   50.28   12.32
   1  -2   1   53.80   11.94
   1  -2   1   63.49    8.56
  -1   2  -1   81.85   14.17
   1  -2   1   70.26    8.94
  -1   2  -1   63.30    7.68
   1  -2   1   63.04    7.74
  -1   2  -1   62.35    8.75
  -1   2  -1   52.83    7.86
  -1   2  -1   74.38    9.41
   1  -2   1   61.59    7.87
   1  -2   1   61.87    8.29
   1  -2   1   67.06    8.73
  -1   2  -1   69.37    8.28
  -1   2  -2   82.56   10.29
   1  -2   2   74.65    9.08
  -1   2  -2   82.70   10.53
   1  -2   2   65.90   13.53
  -1   2  -2   92.21   16.26
   1  -2   2   81.11   10.31
   1  -2   2   78.41    9.21
  -1   2  -2   66.21   10.26
  -1   2  -2   72.94    8.74
   1  -2   2   92.51   10.99
   1  -2   2   79.28    9.81
  -1   2  -2   80.72    8.73
   1  -2   2   76.81    8.58
  -1   2  -2   94.83   11.45
  -1   2  -2   81.46   10.26
   1  -2   2   78.30   10.32
   1  -2   3    2.73    1.56
  -1   2  -3   -0.55    1.32
   1  -2   3    0.50    1.88
   1  -2   3   -0.42    0.55
  -1   2  -3    0.82    1.55
   1  -2   3    1.26    2.11
  -1   2  -3    1.53    1.17
  -1   2  -3    0.62    1.79
   1  -2   3    1.03    1.50
  -1   2  -4   45.19    9.70
   1  -2   4   53.70   12.41
  -1   2  -4   44.10    8.58
   1  -2   4   39.06    8.84
   1  -2   4   41.97    9.14
  -1   2  -4   53.66    8.43
   1  -2   5  220.54   23.62
  -1   2  -5  224.09   24.27
   1  -2   5  243.95   28.62
  -1   2  -5  244.76   19.14
  -1   2  -5  239.32   22.35
  -1   2  -5  269.84   20.61
   1  -2   5  224.67   22.95
  -1   2  -6   29.47    7.74
   1  -2   6   18.80    7.87
   1  -2   6   37.69   11.37
  -1   2  -6   26.61    9.28
  -1   2  -6   24.01    6.30
   1  -2   6   16.07    7.27
  -1   2  -7   29.87    8.49
  -1   2  -7   26.68    9.36
   1  -2   7   20.02    7.51
  -1   2  -7   21.81   10.01
   1  -2   7   23.27    8.83
  -1   2  -7   21.30    6.41
   1  -2   7   10.63    5.90
  -1   2  -8  146.34   24.92
   1  -2   8  137.38   23.29
  -1   2  -8  118.15   19.56
   1  -2   8  120.16   23.30
  -1   2  -8  152.73   27.72
  -1   2  -8  141.78   17.48
   1  -2   8  116.30   21.06
  -1   2  -9   14.07    9.09
   1  -2   9   14.92    9.60
  -1   2  -9   24.40    8.35
   1  -2   9   16.14    9.62
   1  -2   9   16.55    7.60
  -1   2  -9   26.77    8.14
   1  -2   9    8.61    4.83
  -1   2 -10   27.40   11.55
   1  -2  10   43.55   14.86
  -1   2 -10   28.79   11.43
  -1   2 -10   31.56    8.46
   1  -2  10   34.91   12.51
  -1   2 -10   35.84   15.75
   1  -2  10   38.26   15.02
   1  -2  11   34.22   14.50
  -1   2 -11   34.77   16.07
   1  -2  11   40.36   14.44
  -1   2 -11   30.12   10.18
  -1   2 -11   41.57   18.82
  -1   2 -12    4.88    6.35
   1  -2  12    9.54    4.95
   1  -2  12   -3.85    6.74
  -1   2 -12   11.89   14.00
  -1   2 -13   10.56   11.25
   1  -2  13   14.04   11.96
   1  -2  13    6.25    6.00
  -1   2 -13   17.47    9.26
   1  -2  13    3.59    1.53
  -1   2 -13   14.74   11.01
  -1   2 -14    5.61    7.35
   1  -2  14   11.29    6.88
   1  -2  14    5.23    8.47
  -1   2 -14   18.48    8.66
   1  -2  14   17.64   12.22
  -1   2 -14    4.93   12.79
  -1   2 -15   27.48   21.70
   1  -2  15   -2.33    8.09
  -1   2 -15    4.49    9.37
   1  -2  15   22.07   12.43
  -1   2 -15   12.05    7.21
  -1   2 -16    6.08   13.44
  -1   1  16   -0.24    7.15
   1  -1 -16    7.88    8.19
   1  -1 -16    5.01    6.58
   1  -1 -15    5.26   18.31
  -1   1  15    6.17    8.45
   1  -1 -15    9.44    2.52
   1  -1 -15    3.87    4.91
   1  -1 -14    1.29    9.94
  -1   1  14   31.76   22.74
  -1   1  14   12.07   11.84
   1  -1 -14   24.28   13.73
   1  -1 -14   25.47   21.29
   1  -1 -14   22.65   14.61
  -1   1  13   15.29   12.77
   1  -1 -13   27.90   24.65
   1  -1 -13   32.17   20.69
   1  -1 -13   17.33   10.67
  -1   1  13   11.07    9.62
   1  -1 -13   23.09   24.10
  -1   1  13   28.08   14.95
  -1   1  12    2.12    4.22
   1  -1 -12   -1.47    6.32
  -1   1  12    3.28    5.25
   1  -1 -12    6.98    5.82
  -1   1  12   -4.36    4.90
   1  -1 -12    3.90    3.17
   1  -1 -11   14.90    6.04
  -1   1  11   12.62   10.91
   1  -1 -11   22.17    9.22
   1  -1 -11   22.09   15.60
   1  -1 -11   32.61   21.11
   1  -1 -10  108.53   34.68
  -1   1  10   99.20   22.50
  -1   1  10  127.25   23.84
   1  -1 -10   94.07   27.25
   1  -1 -10  127.85   19.42
   1  -1 -10  116.44   30.88
  -1   1  10  101.10   21.62
   1  -1  -9   30.48   17.11
  -1   1   9   19.73    9.43
   1  -1  -9    2.97    6.30
   1  -1  -9   28.17   10.45
  -1   1   9   28.02   12.51
   1  -1  -9   31.93   16.52
   1  -1  -9   13.68    4.16
   1  -1  -9   24.92    4.13
   1  -1  -8   15.22    9.81
  -1   1   8   14.22   10.62
  -1   1   8   17.85   10.13
   1  -1  -8    8.01   10.18
   1  -1  -8    9.71    7.86
  -1   1   8   14.82   10.40
   1  -1  -8   19.05    9.97
   1  -1  -8    6.50    3.66
   1  -1  -8   15.59    4.26
   1  -1  -7    2.76    6.18
  -1   1   7    1.84    2.65
  -1   1   7    3.96    4.63
   1  -1  -7    2.19    6.17
   1  -1  -7    0.10    3.06
  -1   1   7    2.67    5.03
   1  -1  -7    2.33    4.00
   1  -1  -7    1.05    1.21
   1  -1  -7   -0.77    1.52
  -1   1   6  371.37   19.27
   1  -1  -6  352.55   42.75
  -1   1   6  349.46   29.59
   1  -1  -6  373.42   25.82
  -1   1   6  355.52   31.56
   1  -1  -6  348.03   38.07
  -1   1   6  408.67   35.36
  -1   1   6  342.62   28.78
   1  -1  -6  343.46   41.26
   1  -1  -5 1254.29   77.07
   1  -1  -5 1216.43   46.61
   1  -1  -5 1311.00   69.91
  -1   1   5 1365.43   58.80
  -1   1   5 1343.35   63.37
  -1   1   5 1362.12   54.17
   1  -1  -5 1162.31   71.28
  -1   1   4   22.81    5.83
   1  -1  -4   25.03   10.43
   1  -1  -4   35.62    6.50
  -1   1   4   30.72    4.17
  -1   1   4   30.72    7.96
   1  -1  -4   35.29    9.46
   1  -1  -4   30.35    5.91
  -1   1   4   31.64    6.95
   1  -1  -4   22.11    7.31
  -1   1   4   31.85    9.00
  -1   1   3 4763.42  100.93
   1  -1  -3 4185.55  139.10
  -1   1   3 5328.67  140.99
  -1   1   3 4814.84   89.02
   1  -1  -3 5102.76   97.90
  -1   1   3 4940.90  114.08
   1  -1  -3 4500.90  100.96
  -1   1   3 5050.20  102.16
   1  -1  -3 5047.56  131.63
  -1   1   3 4835.55  104.95
   1  -1  -3 5566.08  112.15
  -1   1   3 4831.13  123.55
   1  -1  -3 3939.46  125.67
   1  -1  -2 9613.76  235.46
   1  -1  -2 9430.43  218.83
  -1   1   2 9999.00  215.81
  -1   1   1 1591.90   67.39
   1  -1  -1 1379.79   64.25
   1  -1  -1 1792.42   38.73
  -1   1   1 1311.88   53.41
   1  -1  -1 1439.47   55.79
  -1   1   1 1752.03   60.78
   1  -1  -1 1737.50   45.79
   1  -1  -1 1591.60   59.50
  -1   1   1 1681.70   45.71
   1  -1  -1 1617.10   40.15
   1  -1  -1 1655.10   50.00
  -1   1   1 1815.60   39.61
  -1   1   1 1704.45   46.17
   1  -1  -1 1801.85   47.31
  -1   1   1 1790.29   51.24
  -1   1   0  142.06   17.62
   1  -1   0  169.62   15.47
  -1   1   0  184.45   10.10
  -1   1   0  162.85   15.85
   1  -1   0  208.88   10.87
  -1   1   0  201.00   19.22
  -1   1   0  184.36   10.85
   1  -1   0  202.87   12.03
   1  -1   0  206.72   11.30
   1  -1   0  199.83   19.16
  -1   1   0  178.94   11.31
  -1   1   0  190.09   13.62
  -1   1   0  191.46   11.93
   1  -1   0  185.92   12.49
   1  -1   0  202.46   12.43
   1  -1   0  181.05   13.27
  -1   1   0  207.62   12.60
   1  -1   1 1826.57   48.20
  -1   1  -1 1970.63   49.05
   1  -1   1 2152.90   50.75
  -1   1  -1 1860.77   48.48
  -1   1  -1 1810.54   61.57
   1  -1   1 1799.92   60.17
   1  -1   1 1923.38   48.68
  -1   1  -1 1857.32   48.09
  -1   1  -1 1914.33   45.51
   1  -1   1 1971.61   45.48
   1  -1   1 1870.31   53.25
   1  -1   1 1998.83   49.04
  -1   1  -1 2029.18   54.36
  -1   1  -1 1925.28   48.38
   1  -1   1 1871.90   51.68
  -1   1  -1 2020.40   52.87
   1  -1   2   94.63   14.34
  -1   1  -2  123.57   20.23
   1  -1   2  105.46   10.04
  -1   1  -2  106.19   10.57
   1  -1   2  159.37   17.65
  -1   1  -2  114.98   11.54
   1  -1   2  117.66   11.49
  -1   1  -2  113.58   10.68
   1  -1   3  410.60   26.49
  -1   1  -3  319.78   27.14
   1  -1   3  276.78   33.91
   1  -1   3  362.10   32.68
  -1   1  -3  385.85   43.87
  -1   1  -3  441.42   35.38
   1  -1   3  273.09   18.40
  -1   1  -3  246.19   16.73
  -1   1  -3  269.15   18.76
   1  -1   3  266.00   18.33
  -1   1  -3  298.44   23.25
  -1   1  -3  241.94   19.23
   1  -1   3  356.70   25.44
  -1   1  -4    1.17    2.44
   1  -1   4    1.64    2.88
   1  -1   4    0.62    3.28
  -1   1  -4    1.04    1.15
  -1   1  -4    2.67    3.02
   1  -1   4    1.85    2.39
   1  -1   5   53.65   16.47
  -1   1  -5   97.94   22.26
   1  -1   5   50.85   15.68
  -1   1  -5   76.53   13.98
  -1   1  -5   51.89   13.43
   1  -1   5   36.07   12.32
  -1   1  -6  100.88   18.48
   1  -1   6   95.77   17.55
  -1   1  -6  122.90   24.42
   1  -1   6  116.19   21.23
   1  -1   6  109.73   17.58
  -1   1  -6  113.14   14.88
   1  -1   6   83.95   16.36
  -1   1  -6  117.93   17.29
   1  -1   7   67.62   15.54
  -1   1  -7   78.39   15.40
  -1   1  -7   61.99   13.36
   1  -1   7   75.20   16.25
  -1   1  -7   67.24   16.69
  -1   1  -7   66.01   11.78
   1  -1   7   90.50   15.33
   1  -1   8  284.85   35.13
  -1   1  -8  369.27   37.00
  -1   1  -8  353.69   45.04
   1  -1   8  352.13   38.58
   1  -1   8  396.23   35.54
  -1   1  -8  368.69   34.61
  -1   1  -9  246.54   33.54
   1  -1   9  242.55   35.54
   1  -1   9  295.31   37.45
  -1   1  -9  264.13   40.64
  -1   1  -9  300.71   27.70
   1  -1   9  273.77   31.26
  -1   1  -9  230.59   30.12
  -1   1 -10   15.30   10.97
  -1   1 -10   20.18   13.80
   1  -1  10   18.81   13.72
   1  -1  10   19.08   11.25
  -1   1 -10   18.37    9.50
   1  -1  10   21.87   13.15
  -1   1 -10   19.90   12.76
  -1   1 -11   66.86   22.66
   1  -1  11   56.04   19.37
   1  -1  11  106.73   22.44
  -1   1 -11   66.71   15.65
  -1   1 -11   60.69   25.00
  -1   1 -12    3.10    3.75
   1  -1  12   -6.05    5.06
  -1   1 -12    6.20    4.23
   1  -1  12    0.73    3.70
  -1   1 -12    0.47   10.01
  -1   1 -13  185.42   46.26
   1  -1  13  132.75   32.72
  -1   1 -13  141.51   24.94
   1  -1  13  204.33   34.47
   1  -1  13  152.02   33.66
  -1   1 -13  126.22   42.78
   1  -1  14  144.69   37.03
  -1   1 -14  143.15   39.27
   1  -1  14  151.56   30.39
  -1   1 -14  163.44   28.01
  -1   1 -14  125.84   46.63
   1  -1  14  127.21   31.84
  -1   1 -15   21.55   12.08
   1  -1  15   21.85   13.62
   1  -1  15    1.20    7.06
  -1   1 -15   37.46   13.02
  -1   1 -15   -4.53    9.61
  -1   1 -16   33.15   23.12
  -1   0  16   27.33   17.97
   1   0 -16   41.35   36.36
   1   0 -15   15.54    6.43
  -1   0  15   18.82   14.01
  -1   0  15   16.40   12.14
   1   0 -15   29.72   14.34
  -1   0  15    4.71    4.14
   1   0 -15   10.15    8.47
   1   0 -14    7.89   20.34
  -1   0  14    4.20    8.78
   1   0 -14    9.81   10.90
   1   0 -14    3.87    2.57
  -1   0  14    3.39    4.96
   1   0 -14    9.19    7.31
  -1   0  13   25.26   13.47
   1   0 -13   22.69   19.78
   1   0 -13    3.62    2.62
  -1   0  13    3.54    1.70
  -1   0  13   51.49   17.55
   1   0 -13   15.22   15.61
   1   0 -13   24.99    9.91
   1   0 -13   17.02   10.93
   1   0 -12   12.18   11.54
  -1   0  12    1.33    1.94
   1   0 -12    9.68   18.45
  -1   0  12    0.34    2.72
   1   0 -12    5.08    5.05
   1   0 -12    6.84   10.75
  -1   0  12   -3.00    3.94
  -1   0  11    7.90    8.56
  -1   0  11    6.14    7.70
  -1   0  11    6.05    6.92
   1   0 -11    3.86    1.76
   1   0 -11    1.99    2.55
   1   0 -10  149.91   36.01
  -1   0  10  142.36   26.71
   1   0 -10  172.61   37.78
  -1   0  10  125.91   22.82
   1   0 -10  134.17   19.32
   1   0 -10  118.33   28.93
  -1   0  10  136.66   23.86
   1   0 -10  169.76   15.23
   1   0  -9   17.14   16.02
  -1   0   9   23.28   11.81
  -1   0   9   11.45    9.96
   1   0  -9   30.42   17.24
  -1   0   9    8.49    9.24
   1   0  -9    5.70    9.18
   1   0  -9   10.73    8.12
   1   0  -9    9.21    4.56
  -1   0   8   11.93    6.85
   1   0  -8   28.94   12.46
  -1   0   8   14.37    6.71
   1   0  -8    6.37    8.68
   1   0  -8   13.59    8.51
   1   0  -8   23.27    6.65
  -1   0   8   20.74    9.31
   1   0  -8   14.06    3.68
  -1   0   7    4.07    3.53
   1   0  -7    4.74    3.23
   1   0  -7   10.64    7.38
  -1   0   7    4.49    3.53
   1   0  -7    8.43    4.85
  -1   0   7    6.62    5.15
   1   0  -7    3.80    4.00
   1   0  -7    6.18    3.12
   1   0  -6   36.09   12.35
  -1   0   6   32.86    8.95
  -1   0   6   44.61   10.88
  -1   0   6   33.05    8.80
   1   0  -6   42.80   13.92
   1   0  -6   36.42   12.90
  -1   0   6   29.07    9.25
   1   0  -6   39.14    7.89
   1   0  -6   37.81    5.27
  -1   0   5  635.97   35.09
  -1   0   5  614.70   26.35
   1   0  -5  625.11   50.12
   1   0  -5  601.26   42.42
  -1   0   5  673.87   37.28
  -1   0   5  605.29   34.06
   1   0  -5  574.96   28.08
  -1   0   5  597.50   38.03
   1   0  -5  662.38   47.00
   1   0  -5  635.12   21.81
  -1   0   5  534.48   22.33
  -1   0   4  624.45   24.21
   1   0  -4  635.16   43.77
  -1   0   4  693.36   31.81
   1   0  -4  561.64   34.74
  -1   0   4  644.67   31.94
   1   0  -4  620.33   41.13
  -1   0   4  601.82   34.74
   1   0  -4  557.37   24.90
  -1   0   4  645.74   26.35
  -1   0   4  564.24   18.43
   1   0  -4  578.26   20.14
  -1   0   3 8182.35  149.19
  -1   0   3 9072.96  184.99
   1   0  -3 7817.81  190.65
  -1   0   3 8052.16  155.61
  -1   0   3 8653.10  159.22
   1   0  -3 8933.29  163.59
   1   0  -3 7922.38  166.21
   1   0  -3 8487.56  183.95
  -1   0   3 8365.17  170.23
   1   0  -2 5314.06   98.32
   1   0  -2 4869.85  126.66
  -1   0   2 5479.93  124.72
   1   0  -2 5364.25  105.86
  -1   0   2 5182.57   99.09
  -1   0   2 5221.14   97.59
   1   0  -2 5570.17  100.24
  -1   0   2 5242.65   95.78
   1   0  -2 4926.21  120.87
  -1   0   2 5132.75  109.76
  -1   0   2 6087.83  126.72
  -1   0   2 5413.29  110.49
   1   0  -1   78.37    8.63
   1   0  -1  103.65   12.75
  -1   0   1  105.03   11.90
   1   0  -1  116.68    8.31
  -1   0   1   95.57    9.16
  -1   0   1  105.27    7.82
  -1   0   1  118.52   12.88
   1   0  -1  109.23   12.52
   1   0  -1  111.87    8.70
  -1   0   1  106.29    8.51
   1   0  -1  107.81    9.80
  -1   0   1  109.64    9.89
  -1   0   1   61.22   10.40
  -1   0   0  369.68   21.06
   1   0   0  353.71   21.42
   1   0   0  378.10   16.47
  -1   0   0  349.20   18.25
  -1   0   0  400.89   16.82
  -1   0   0  411.14   25.26
  -1   0   0  388.21   15.05
   1   0   0  402.00   15.35
   1   0   0  370.72   24.25
   1   0   0  416.84   13.91
  -1   0   0  395.67   13.43
  -1   0   0  419.93   20.84
   1   0   0  415.83   20.49
  -1   0  -1  752.35   31.73
   1   0   1  721.12   31.34
   1   0   1  766.85   28.71
  -1   0  -1  671.95   27.80
  -1   0  -1  799.62   30.07
   1   0   1  837.71   29.86
  -1   0  -1  778.95   24.97
   1   0   1  792.37   25.35
   1   0   1  823.86   31.47
  -1   0  -1  770.61   30.96
  -1   0  -1  726.14   22.36
   1   0   1  791.62   22.40
   1   0   2  163.03   15.38
  -1   0  -2  174.51   16.30
  -1   0  -2  135.86   15.42
   1   0   2  147.03   14.76
  -1   0  -2  141.56   11.12
   1   0   2  159.58   10.40
   1   0   2  163.10   11.22
  -1   0  -2  158.08   16.13
  -1   0  -2  150.46   10.75
   1   0   3   11.40    5.03
  -1   0  -3    6.82    5.16
  -1   0  -3   20.92   12.89
   1   0   3    6.23   10.83
   1   0   3    9.55    8.62
  -1   0  -3    9.77    7.18
   1   0   3   23.88    9.60
  -1   0  -3   14.67    9.40
   1   0   3   13.37    9.24
  -1   0  -3    4.03    4.04
   1   0   3   11.20    5.60
  -1   0  -3   32.16   13.98
  -1   0  -4    9.61    4.49
  -1   0  -4   10.77    4.70
   1   0   4   11.19    5.26
  -1   0  -4    9.73    6.10
   1   0   4    7.78    5.88
  -1   0  -4    8.65    3.47
   1   0   4    3.26    3.38
  -1   0  -4   14.82    5.82
  -1   0  -5   19.23    7.48
   1   0   5   18.57    8.47
  -1   0  -5   20.40    7.00
   1   0   5   16.61    7.21
  -1   0  -5   13.45    8.20
   1   0   5   13.46    6.05
  -1   0  -5   19.43    5.70
  -1   0  -6  171.56   20.86
   1   0   6  159.14   22.82
   1   0   6  187.95   24.31
  -1   0  -6  159.29   26.68
  -1   0  -6  172.97   17.36
   1   0   6  171.49   19.36
  -1   0  -6  193.54   20.93
  -1   0  -7  178.76   24.15
   1   0   7  100.67   20.74
  -1   0  -7  133.79   26.84
   1   0   7  112.45   20.04
  -1   0  -7  136.53   17.17
   1   0   7  137.80   18.64
  -1   0  -7  139.76   18.95
  -1   0  -8    8.64    6.02
  -1   0  -8    4.06    4.47
   1   0   8    4.87    4.72
  -1   0  -8    0.43    0.50
   1   0   8    7.29    4.84
  -1   0  -8    1.60    6.57
   1   0   8    7.52    5.99
  -1   0  -9  244.20   33.55
   1   0   9  219.36   34.02
   1   0   9  278.79   30.42
  -1   0  -9  286.51   28.16
   1   0   9  274.51   35.72
  -1   0  -9  209.37   41.88
   1   0  10   14.44   10.61
   1   0  10   17.95    7.76
  -1   0 -10   26.40    9.84
   1   0  10   26.16   12.23
  -1   0 -10   15.16   13.87
  -1   0 -11   -1.89    7.32
   1   0  11    0.92    3.89
  -1   0 -11   11.21    6.01
   1   0  11   14.90    8.33
   1   0  11   12.61    7.39
  -1   0 -11   11.74   13.79
  -1   0 -12    4.70   10.71
   1   0  12    9.75    9.23
  -1   0 -12   17.30    7.83
   1   0  12    4.24    5.89
  -1   0 -12   13.69   15.19
  -1   0 -13   49.27   20.07
   1   0  13   28.67   17.27
  -1   0 -13   55.48   14.60
   1   0  13   48.04   16.37
  -1   0 -13   45.62   30.89
   1   0  13   57.05   21.69
   1   0  14   17.22   13.77
   1   0  14   10.67    9.23
  -1   0 -14   30.87   12.70
   1   0  14   29.81   14.47
   1   0  15   10.03    8.66
  -1   0 -15   -0.37    4.82
   1   0  15   -2.97   10.34
  -1   0 -15    7.08   24.93
  -1   0 -16   12.79   15.31
   1   1 -16   29.71   27.08
   1   1 -15    7.02   18.25
  -1  -1  15   -2.26    6.25
  -1  -1  15    4.56    7.86
  -1  -1  14   23.21   14.09
   1   1 -14  -10.97   14.44
   1   1 -14  -14.13   17.91
  -1  -1  14   13.29   10.84
   1   1 -14   -0.98    1.58
  -1  -1  14   -1.41    3.10
   1   1 -14   14.87   10.73
   1   1 -13   11.19   14.71
  -1  -1  13    9.47    8.59
  -1  -1  13   17.59   11.05
   1   1 -13   17.43   19.36
  -1  -1  13   19.13   12.57
   1   1 -13    3.59    3.59
   1   1 -13    6.67   10.23
   1   1 -13    8.92    7.56
  -1  -1  12    1.59    7.64
  -1  -1  12    1.36    2.89
   1   1 -12   13.96    8.77
   1   1 -12    9.25    5.01
   1   1 -12   11.14    5.92
  -1  -1  12   10.52    8.15
   1   1 -12    5.70    8.19
  -1  -1  11    7.18    6.81
   1   1 -11    8.47   12.01
   1   1 -11    8.27    7.83
  -1  -1  11    2.03    2.11
   1   1 -11    1.06    3.67
  -1  -1  11    5.80    5.00
   1   1 -11    3.05    4.22
  -1  -1  10   28.62   13.89
   1   1 -10   44.30   20.64
  -1  -1  10   51.04   14.94
   1   1 -10   69.89   21.96
   1   1 -10   44.96   18.51
   1   1 -10   47.15   10.55
  -1  -1  10   48.54   13.75
  -1  -1   9   36.75   12.91
   1   1  -9   21.74    9.54
  -1  -1   9   20.93    8.93
   1   1  -9   24.92   16.02
  -1  -1   9   33.36   11.33
   1   1  -9   27.48    7.38
  -1  -1   8  116.79   19.38
   1   1  -8   95.05   22.23
  -1  -1   8   96.40   17.37
  -1  -1   8  118.14   20.67
   1   1  -8  116.89   14.88
  -1  -1   8   69.50   14.26
   1   1  -8  107.83   13.54
  -1  -1   7   96.55   16.96
   1   1  -7  113.36   22.93
  -1  -1   7  123.85   17.59
  -1  -1   7  101.44   16.75
   1   1  -7  102.80   12.88
  -1  -1   7  127.54   20.53
  -1  -1   7  103.18   12.87
   1   1  -7  100.11   13.08
   1   1  -6  158.17   24.14
  -1  -1   6  171.76   20.46
   1   1  -6  168.41   21.59
  -1  -1   6  185.05   20.26
  -1  -1   6  182.86   19.13
   1   1  -6  155.62   14.15
  -1  -1   6  147.55   20.54
  -1  -1   6  155.14   13.88
   1   1  -5   17.48    5.40
  -1  -1   5   19.91    5.86
  -1  -1   5   17.77    5.30
   1   1  -5   22.41    7.96
  -1  -1   5   19.91    6.66
  -1  -1   5   17.91    4.11
   1   1  -5   18.20    5.32
   1   1  -5   16.74    5.05
   1   1  -4  630.70   40.52
  -1  -1   4  622.31   28.24
   1   1  -4  618.96   31.95
  -1  -1   4  616.90   23.78
   1   1  -4  549.68   22.14
   1   1  -4  550.75   27.64
   1   1  -4  592.54   28.79
   1   1  -4  534.83   29.40
  -1  -1   4  581.39   24.07
  -1  -1   3   50.26    8.43
  -1  -1   3   46.30    6.53
   1   1  -3   46.05    7.32
   1   1  -3   49.60    9.59
  -1  -1   3   48.88    9.58
  -1  -1   3   46.46    6.98
   1   1  -3   40.04    8.98
  -1  -1   3   49.30    6.44
  -1  -1   3   33.94    6.34
   1   1  -3   37.90    6.16
   1   1  -3   40.89    7.76
   1   1  -3   37.46    4.58
  -1  -1   3   45.05    4.93
   1   1  -3   50.74    9.74
  -1  -1   3   47.30    6.55
   1   1  -3   46.91    6.71
   1   1  -3   33.22    7.04
   1   1  -2 2733.48   63.56
  -1  -1   2 2753.06   76.15
   1   1  -2 2942.89   78.23
   1   1  -2 2558.96   76.78
   1   1  -2 2873.91   70.85
  -1  -1   2 2848.57   65.70
  -1  -1   2 2895.98   56.76
   1   1  -2 2937.95   77.45
  -1  -1   2 2844.31   52.67
  -1  -1   2 2978.35   66.88
   1   1  -2 2746.34   66.06
  -1  -1   2 2886.98   74.66
  -1  -1   2 2943.78   63.30
   1   1  -2 2765.37   62.63
   1   1  -1  989.47   31.44
  -1  -1   1  968.35   31.11
  -1  -1   1  832.15   41.11
  -1  -1   1 1179.14   36.95
   1   1  -1 1020.26   35.82
   1   1  -1  734.06   39.47
   1   1  -1  821.65   32.58
  -1  -1   1  894.66   32.51
  -1  -1   1 1479.63   30.49
  -1  -1   1  866.99   33.24
   1   1  -1  887.71   35.22
  -1  -1   1 1094.26   36.63
  -1  -1   1 1042.19   24.97
  -1  -1   1  767.11   40.75
   1   1  -1  767.93   40.25
  -1  -1   1 1158.45   36.55
   1   1  -1  978.23   33.98
   1   1   0   84.51    8.13
   1   1   0   85.56    7.17
  -1  -1   0   75.91    7.67
  -1  -1   0   78.68    6.72
   1   1   0  106.71    7.94
  -1  -1   0   82.07   11.06
   1   1   0   58.53    9.29
  -1  -1   0   94.90   10.06
  -1  -1   0   84.82    5.68
   1   1   0   82.01    6.86
   1   1   0   90.01    5.96
   1   1   0   83.34   10.00
  -1  -1   0   87.90    6.88
  -1  -1   0   85.19    9.59
  -1  -1   0   64.01   11.90
   1   1   0   54.99   11.18
  -1  -1  -1  569.51   23.42
  -1  -1  -1  550.22   31.40
   1   1   1  601.30   32.76
   1   1   1  569.18   23.24
  -1  -1  -1  632.06   26.30
   1   1   1  661.81   26.59
   1   1   1  496.70   31.23
  -1  -1  -1  442.88   32.18
  -1  -1  -1  570.69   20.40
   1   1   1  573.68   20.47
  -1  -1  -1  615.50   19.83
   1   1   1  574.98   19.31
  -1  -1  -1  603.54   16.69
  -1  -1  -1  405.31   35.50
   1   1   1  614.28   16.15
   1   1   2  450.94   21.38
   1   1   2  414.48   30.13
  -1  -1  -2  538.28   33.03
  -1  -1  -2  477.91   27.32
   1   1   2  492.52   26.87
  -1  -1  -2  345.38   31.49
   1   1   2  480.80   33.69
   1   1   2  456.96   19.57
   1   1   2  451.54   20.61
  -1  -1  -2  485.91   20.51
  -1  -1  -2  445.04   20.17
  -1  -1  -2  485.87   19.89
   1   1   2  471.15   18.76
  -1  -1  -2  356.75   33.78
   1   1   3   16.89    5.79
  -1  -1  -3   14.21    4.22
   1   1   3   13.16    3.75
  -1  -1  -3   13.47    3.89
   1   1   3   14.01    4.15
   1   1   3   13.57    5.41
  -1  -1  -3   14.87    5.73
  -1  -1  -3    9.64    5.40
   1   1   4   83.71   15.40
  -1  -1  -4   95.46   12.42
  -1  -1  -4   71.51   10.50
   1   1   4   89.49   11.51
  -1  -1  -4   96.72   12.90
  -1  -1  -4   88.10   18.98
   1   1   4  103.18   15.20
  -1  -1  -5    0.86    0.82
   1   1   5   -2.43    2.17
   1   1   5    0.16    0.01
  -1  -1  -5    1.17    1.78
  -1  -1  -5    5.31    3.42
   1   1   5    2.39    4.10
  -1  -1  -6  192.68   24.21
   1   1   6  174.61   25.51
  -1  -1  -6  180.19   19.09
   1   1   6  201.39   20.92
   1   1   6  233.47   27.50
  -1  -1  -6  168.12   31.40
  -1  -1  -7  184.92   27.51
   1   1   7  172.48   28.42
   1   1   7  184.54   21.90
  -1  -1  -7  159.83   32.55
   1   1   7  213.60   27.72
   1   1   8   68.04   21.99
  -1  -1  -8   91.06   21.09
   1   1   8   98.23   16.52
  -1  -1  -8   85.28   15.88
   1   1   8   83.57   17.89
  -1  -1  -8   73.20   22.57
   1   1   9   93.85   22.22
  -1  -1  -9   97.26   23.42
  -1  -1  -9   88.99   30.12
   1   1   9  105.78   21.66
  -1  -1  -9  111.95   18.35
   1   1   9  120.84   19.87
   1   1  10    1.45    0.01
  -1  -1 -10    1.48    2.75
   1   1  10    2.69    2.55
  -1  -1 -10    3.91    4.78
   1   1  10    1.57    3.77
  -1  -1 -10   -2.64    3.24
  -1  -1 -10    8.05   11.23
  -1  -1 -11   16.78   10.17
   1   1  11    7.50   10.34
  -1  -1 -11    4.13    6.79
   1   1  11    8.86   10.66
  -1  -1 -11    4.61    4.13
   1   1  11    8.60    6.91
  -1  -1 -11    2.15    3.92
   1   1  12   14.98   12.71
  -1  -1 -12   14.57   15.08
   1   1  12    4.48    7.30
  -1  -1 -12   -3.37    4.52
   1   1  12    3.66    4.78
  -1  -1 -12    6.95    8.70
  -1  -1 -13   32.53   18.69
   1   1  13   16.71   12.99
   1   1  13   15.36   10.39
  -1  -1 -13   17.44    9.61
   1   1  13   11.25   10.11
  -1  -1 -13   -7.69   24.31
   1   1  14   25.59   16.32
  -1  -1 -14    6.31    9.69
  -1  -1 -14   35.43   11.74
   1   1  14   26.57   12.76
   1   1  14   38.94   18.92
  -1  -1 -14   30.17   22.75
   1   1  15   67.83   28.43
   1   1  15   34.01   13.61
   1   2 -16   12.28    9.94
  -1  -2  15   -8.31   10.94
  -1  -2  15    6.61   13.19
   1   2 -15    1.95    0.67
   1   2 -15    3.07    7.11
  -1  -2  15    4.98    8.06
  -1  -2  14   -2.79    2.44
   1   2 -14   -0.89    2.75
  -1  -2  14    2.36    7.34
   1   2 -14   -6.52    2.42
   1   2 -14    0.28    0.01
  -1  -2  14    3.71    6.54
  -1  -2  13    0.49    2.61
   1   2 -13   -5.28   10.59
  -1  -2  13   -3.40    1.66
   1   2 -13  -10.97   11.58
   1   2 -13   -5.03    5.38
  -1  -2  13   -0.29    1.66
   1   2 -13    0.48    1.04
   1   2 -13   10.57    6.78
   1   2 -12   -3.74    9.07
  -1  -2  12    7.88    8.53
   1   2 -12  -12.11   15.73
  -1  -2  12    1.66    3.73
  -1  -2  12    2.03    4.17
   1   2 -12    1.75    3.23
   1   2 -12    1.74    5.55
   1   2 -12    4.07    5.36
  -1  -2  11   33.62   14.28
   1   2 -11   34.80   17.22
  -1  -2  11   35.66   12.03
   1   2 -11   23.38   15.31
   1   2 -11   31.10    8.94
   1   2 -11   24.02   16.50
  -1  -2  11   22.04   11.41
   1   2 -11   35.16   11.43
  -1  -2  11   26.32   11.56
  -1  -2  10   53.72   17.42
   1   2 -10   75.45   22.96
   1   2 -10   76.54   21.84
  -1  -2  10   62.26   15.67
  -1  -2  10   71.65   19.56
   1   2 -10   72.91   12.64
  -1  -2  10   56.19   13.52
   1   2 -10   79.19   15.51
   1   2  -9   78.37   20.89
  -1  -2   9   80.62   18.60
  -1  -2   9   95.48   18.45
   1   2  -9  127.76   25.64
  -1  -2   9  101.12   19.72
   1   2  -9  106.09   14.41
   1   2  -9   97.79   16.20
  -1  -2   9   91.97   15.32
   1   2  -8   39.81   11.26
   1   2  -8   53.43   15.58
  -1  -2   8   61.21   13.97
   1   2  -8   35.33   11.25
  -1  -2   8   32.69   10.98
   1   2  -8   43.36    8.17
   1   2  -8   30.10    8.42
  -1  -2   8   34.25    9.02
   1   2  -7   -1.14    2.22
   1   2  -7   -2.59    3.09
  -1  -2   7    3.30    4.55
  -1  -2   7   -2.48    3.93
  -1  -2   7    0.54    2.69
   1   2  -7    1.33    2.21
   1   2  -7    1.22    1.65
  -1  -2   7    0.62    0.38
  -1  -2   6   98.49   16.17
   1   2  -6  103.48   19.03
   1   2  -6  108.19   15.34
  -1  -2   6  121.40   15.14
  -1  -2   6  101.94   16.53
   1   2  -6   99.48   15.98
   1   2  -6   97.09   10.41
   1   2  -6  107.11   12.85
   1   2  -5  211.36   25.27
  -1  -2   5  253.51   23.51
  -1  -2   5  246.08   19.56
  -1  -2   5  262.99   24.41
   1   2  -5  232.03   22.20
   1   2  -5  219.31   13.54
  -1  -2   5  232.83   15.07
   1   2  -5  218.26   19.88
   1   2  -5  218.78   16.07
  -1  -2   5  239.07   18.44
   1   2  -5  193.98   20.84
   1   2  -4  255.32   25.62
  -1  -2   4  241.66   22.63
  -1  -2   4  269.55   18.34
  -1  -2   4  242.51   22.04
   1   2  -4  266.24   20.30
  -1  -2   4  269.70   13.61
   1   2  -4  240.42   12.16
   1   2  -4  246.77   21.76
   1   2  -4  256.45   16.16
   1   2  -4  230.19   18.43
  -1  -2   4  271.30   19.71
  -1  -2   3  172.98   18.90
  -1  -2   3  158.46   12.48
   1   2  -3  177.49   14.32
  -1  -2   3  161.98    8.04
   1   2  -3  155.53    7.43
   1   2  -3  185.32   18.11
   1   2  -3  169.80   12.41
  -1  -2   3  185.85   16.54
   1   2  -3  154.50   18.03
   1   2  -3  164.54   13.23
  -1  -2   3  184.41   14.44
  -1  -2   3  183.48   11.94
  -1  -2   2  196.84   14.63
   1   2  -2  165.58   21.03
   1   2  -2  204.51   14.46
  -1  -2   2  188.05   19.89
   1   2  -2  166.82   19.33
  -1  -2   2  164.80   17.97
   1   2  -2  204.50   13.68
  -1  -2   2  179.20   12.26
  -1  -2   2  218.04   18.40
   1   2  -2  192.21   15.52
   1   2  -2  156.61   18.10
   1   2  -2  165.35   18.95
   1   2  -2  188.87   11.91
  -1  -2   2  203.10   14.09
  -1  -2   2  213.64   13.05
   1   2  -2  209.55   13.64
  -1  -2   2  186.19   18.91
  -1  -2   1 1055.93   35.53
   1   2  -1  977.41   34.26
  -1  -2   1  831.38   48.09
  -1  -2   1 1357.84   41.42
   1   2  -1  868.94   48.08
  -1  -2   1  809.76   46.11
   1   2  -1 1060.24   33.09
   1   2  -1  914.11   38.59
  -1  -2   1 1162.27   32.38
   1   2  -1  981.21   32.82
   1   2  -1  823.72   49.23
  -1  -2   1  881.38   47.69
   1   2  -1  994.21   25.96
  -1  -2   1 1030.34   37.28
  -1  -2   1 1029.62   27.20
   1   2   0 5647.01  112.53
   1   2   0 6542.72  122.88
  -1  -2   0 4233.50  141.52
   1   2   0 4552.87  142.47
  -1  -2   0 5780.57  114.69
   1   2   0 5842.35  116.21
   1   2   0 5889.81   98.49
  -1  -2   0 5835.37  116.66
  -1  -2   0 4616.82  144.90
   1   2   0 3742.44  135.49
  -1  -2  -1  259.43   16.01
   1   2   1  267.00   16.24
  -1  -2  -1  270.43   18.98
  -1  -2  -1  181.21   26.18
   1   2   1  169.94   23.59
   1   2   1  282.75   19.65
   1   2   1  237.43   15.97
   1   2   1  252.17   13.28
  -1  -2  -1  244.65   13.30
  -1  -2  -1  266.24   16.63
   1   2   1  271.59   11.79
   1   2   1  190.39   26.21
  -1  -2  -1  184.91   25.98
   1   2   2  174.92   13.45
   1   2   2  162.26   13.20
  -1  -2  -2  183.92   17.33
   1   2   2  182.49   17.71
  -1  -2  -2  153.58   12.60
   1   2   2  156.11   13.53
   1   2   2  155.68   12.04
  -1  -2  -2  166.83   14.27
   1   2   2  107.18   20.14
  -1  -2  -2  110.94   19.57
   1   2   2  152.32   10.72
   1   2   3  459.87   37.02
   1   2   3  465.46   22.55
   1   2   3  482.02   23.89
  -1  -2  -3  403.80   43.66
   1   2   3  515.45   33.11
  -1  -2  -3  501.37   25.59
  -1  -2  -3  495.63   27.95
   1   2   3  469.48   26.44
  -1  -2  -3  355.58   37.33
   1   2   3  533.00   24.60
   1   2   4  137.98   12.89
  -1  -2  -4  118.33   15.77
   1   2   4  137.99   12.35
   1   2   4  138.57   21.00
  -1  -2  -4  141.78   28.11
   1   2   4  141.42   19.36
  -1  -2  -4  149.59   14.75
   1   2   4  149.02   15.94
  -1  -2  -4  114.15   22.63
   1   2   5   22.52   10.28
   1   2   5   28.62    6.56
   1   2   5   26.44    5.91
  -1  -2  -5   26.11    8.42
   1   2   5   32.91   10.41
  -1  -2  -5   24.53   11.03
  -1  -2  -5   24.74    6.45
   1   2   5   30.00    7.77
  -1  -2  -5   14.85    9.30
   1   2   6  185.18   18.14
   1   2   6  148.00   24.86
  -1  -2  -6  193.12   24.75
   1   2   6  176.30   24.88
  -1  -2  -6  169.10   35.14
   1   2   6  173.37   20.55
  -1  -2  -6  181.34   19.84
  -1  -2  -6  101.30   25.48
  -1  -2  -7  135.81   23.02
   1   2   7  121.93   25.58
  -1  -2  -7  112.31   31.89
   1   2   7  138.92   23.24
  -1  -2  -7  124.98   17.22
   1   2   7  159.52   21.06
  -1  -2  -7   98.86   23.80
  -1  -2  -8   41.75   15.20
   1   2   8   49.71   16.20
  -1  -2  -8   47.87   23.68
   1   2   8  102.06   21.63
  -1  -2  -8   80.49   14.37
  -1  -2  -8   34.84   15.00
   1   2   9   18.19   11.24
  -1  -2  -9    8.60    7.81
   1   2   9   16.76    9.46
  -1  -2  -9   25.20   12.28
   1   2   9   16.54    7.93
  -1  -2  -9   19.03    6.58
  -1  -2  -9   16.67    9.82
   1   2  10    1.08    2.69
  -1  -2 -10    0.93    4.54
  -1  -2 -10    4.20   13.36
   1   2  10    4.35    6.36
   1   2  10    6.39    4.98
  -1  -2 -10    7.19    3.49
  -1  -2 -10    3.02    2.43
   1   2  11    6.91    4.48
   1   2  11   20.20   10.53
  -1  -2 -11    4.99    8.19
   1   2  11   16.40   11.04
   1   2  11   25.22   10.47
  -1  -2 -11   17.37    7.45
  -1  -2 -11   15.42   10.59
   1   2  12    9.23   13.13
  -1  -2 -12   17.65   18.48
  -1  -2 -12   -3.81   11.62
   1   2  12    2.23    0.98
   1   2  12    2.71    4.40
  -1  -2 -12    9.28    3.11
  -1  -2 -12   10.73    3.44
   1   2  13   40.94   18.22
  -1  -2 -13   27.71   16.57
   1   2  13   33.47   13.27
  -1  -2 -13   45.01   15.06
  -1  -2 -13   55.37   32.48
   1   2  13   27.15   16.38
   1   2  14  -11.83   15.47
  -1  -2 -14    0.54    6.20
  -1  -2 -14    9.70    9.90
   1   2  14    8.43    7.38
   1   2  14    6.48    7.94
  -1  -2 -14    2.55   21.97
   1   2  15    3.12    2.96
   1   2  15   -9.16    9.14
  -1  -2 -15   -9.32   25.45
   1   3 -16   19.15   10.13
  -1  -3  15    4.87    2.79
   1   3 -15   16.71   22.42
  -1  -3  15   14.97    9.11
   1   3 -15    9.48    5.12
   1   3 -15   20.67   20.01
  -1  -3  15   21.17   12.67
  -1  -3  14   22.48   15.51
   1   3 -14   56.00   25.05
   1   3 -14   38.81   12.35
  -1  -3  14   46.90   18.68
   1   3 -14   57.68   26.10
  -1  -3  13   -0.16    9.28
   1   3 -13   17.45   17.71
  -1  -3  13    3.11    3.78
   1   3 -13   18.98   14.27
  -1  -3  13   29.17   14.45
   1   3 -13    3.88    3.48
   1   3 -13   18.02    8.52
   1   3 -12   26.36   13.98
  -1  -3  12   42.92   15.20
   1   3 -12   38.55   23.29
  -1  -3  12   35.93   15.47
   1   3 -12   25.79   18.46
  -1  -3  12   28.83   14.27
   1   3 -12   26.93    9.60
  -1  -3  12   30.68   12.31
   1   3 -12   12.70    7.38
   1   3 -11   23.47   18.56
  -1  -3  11   49.83   19.58
   1   3 -11   58.58   23.22
   1   3 -11   41.89   11.78
  -1  -3  11   20.26    9.07
   1   3 -11   16.53    7.69
  -1  -3  10   15.09    7.55
   1   3 -10   13.43   10.40
   1   3 -10    9.16    5.39
  -1  -3  10    7.92    5.58
  -1  -3  10    4.25    3.93
  -1  -3  10   13.04    7.58
   1   3 -10   11.78    5.06
  -1  -3   9   -0.75    2.37
   1   3  -9    6.13    5.93
   1   3  -9   -1.84    6.45
  -1  -3   9    0.75    3.79
   1   3  -9   13.87    8.36
   1   3  -9    0.69    1.10
  -1  -3   9    5.24    3.21
   1   3  -8   48.54   14.58
  -1  -3   8   30.65   13.56
   1   3  -8   33.54   16.74
   1   3  -8   46.52   14.20
  -1  -3   8   35.54   13.92
   1   3  -8   28.79    8.13
  -1  -3   8   26.87   11.75
   1   3  -8   19.87    8.58
  -1  -3   7   20.29    9.86
   1   3  -7   44.72   11.28
  -1  -3   7   16.48    8.79
  -1  -3   7   26.81    9.97
   1   3  -7   38.66   11.59
   1   3  -7   17.45    6.67
  -1  -3   7    9.86    8.21
   1   3  -7    7.92    5.44
  -1  -3   6   34.03   10.30
   1   3  -6   30.64   10.61
   1   3  -6   30.77    7.65
  -1  -3   6   40.86    8.42
   1   3  -6   33.40    9.35
  -1  -3   6   25.17    8.37
   1   3  -6   32.19    5.45
  -1  -3   6   31.84    8.16
   1   3  -6   34.72    5.97
   1   3  -5  218.36   26.66
  -1  -3   5  276.13   26.95
   1   3  -5  290.19   25.12
  -1  -3   5  268.68   28.30
   1   3  -5  231.86   12.93
   1   3  -5  257.61   14.73
  -1  -3   5  264.04   23.10
   1   3  -5  246.32   21.15
  -1  -3   4  652.93   42.36
   1   3  -4  682.66   36.44
  -1  -3   4  601.26   44.05
  -1  -3   4  608.09   31.43
  -1  -3   4  541.87   20.52
   1   3  -4  594.54   18.23
   1   3  -4  580.58   30.78
  -1  -3   4  640.27   38.07
   1   3  -4  647.49   23.28
  -1  -3   3    5.43    3.96
  -1  -3   3   13.59    8.76
   1   3  -3   25.81    9.78
  -1  -3   3   13.17   13.32
  -1  -3   3   -0.11    0.60
   1   3  -3   61.80    9.94
  -1  -3   3   12.12   10.41
   1   3  -3   46.63   13.26
  -1  -3   3   58.86   13.15
   1   3  -2  413.85   29.27
  -1  -3   2  522.40   50.44
   1   3  -2  139.81   14.54
  -1  -3   2  162.54   41.70
   1   3  -2  158.17   18.30
   1   3  -2  356.42   40.56
  -1  -3   2  711.08   50.25
  -1  -3   2  134.85   14.52
   1   3  -2  484.44   25.42
  -1  -3   1  738.93   55.36
  -1  -3   1  611.73   51.97
   1   3  -1  851.99   36.32
  -1  -3   1 1010.33   45.29
   1   3  -1  840.98   40.71
   1   3  -1  899.74   20.43
   1   3  -1  750.32   27.23
  -1  -3   1  957.62   53.03
  -1  -3   1  761.72   26.98
  -1  -3   0 1077.28   39.56
  -1  -3   0  999.71   43.33
   1   3   0 1065.66   28.38
  -1  -3   0 1056.63   29.91
   1   3   0  995.81   43.20
   1   3   0  997.46   29.15
  -1  -3   0  961.32   29.58
  -1  -3   0 1014.99   60.83
   1   3   1 2137.23   57.21
  -1  -3  -1 2028.97   57.14
  -1  -3  -1 2095.86   67.03
  -1  -3  -1 1398.54   90.16
   1   3   1 2121.76   70.40
   1   3   1 1907.02   63.11
  -1  -3  -1 1940.69   51.25
   1   3   1 1994.89   49.35
  -1  -3  -1 2135.83   66.27
  -1  -3  -1 1534.48   81.59
   1   3   1 2115.73   50.11
  -1  -3  -2  180.21   29.79
   1   3   2  188.20   20.60
  -1  -3  -2  226.95   16.58
   1   3   2  212.65   15.47
  -1  -3  -2  157.74   24.89
   1   3   2  230.90   15.37
   1   3   3  361.28   28.74
  -1  -3  -3  264.81   19.27
   1   3   3  309.74   20.89
  -1  -3  -3  244.92   43.79
   1   3   3  402.11   35.31
   1   3   3  310.54   28.44
  -1  -3  -3  339.25   24.06
   1   3   3  338.25   23.71
  -1  -3  -3  332.53   41.61
   1   3   4   51.34   10.43
   1   3   4   73.22   13.38
   1   3   4   18.48   19.07
   1   3   4   65.75   16.29
  -1  -3  -4   15.96   22.37
   1   3   4   35.41   11.85
  -1  -3  -4   43.77   10.92
  -1  -3  -4   39.80   19.30
   1   3   5    7.87    7.62
   1   3   5    9.10    4.08
   1   3   5    9.82    4.49
  -1  -3  -5    3.87    7.09
   1   3   5    6.24    5.97
  -1  -3  -5    6.29    5.87
  -1  -3  -5    2.10    2.89
   1   3   5    2.54    3.84
  -1  -3  -5    7.34    8.73
   1   3   6   80.88   10.90
  -1  -3  -6   45.12   13.12
   1   3   6   71.31   11.45
   1   3   6   62.41   17.99
  -1  -3  -6   55.58   21.78
   1   3   6   98.81   20.11
   1   3   6   66.75   13.80
  -1  -3  -6   37.91   15.65
   1   3   7  118.24   13.72
  -1  -3  -7   90.34   20.58
  -1  -3  -7  107.99   31.99
   1   3   7  139.77   23.94
   1   3   7  129.83   19.88
  -1  -3  -7  103.66   16.72
  -1  -3  -7   89.99   23.37
   1   3   8    6.82    6.03
   1   3   8    6.55    3.96
  -1  -3  -8   -1.60    6.71
  -1  -3  -8   -0.94    6.20
   1   3   8    2.06    5.03
  -1  -3  -8    2.19    1.57
   1   3   8    7.55    4.46
  -1  -3  -8    5.84    6.40
   1   3   9    2.65    1.72
  -1  -3  -9   -8.26    7.72
   1   3   9   11.03   10.42
   1   3   9    9.69    7.47
  -1  -3  -9    5.82   13.58
   1   3   9    0.26    3.25
  -1  -3  -9    1.68    2.25
  -1  -3  -9   -6.28    6.92
   1   3  10  111.01   15.58
   1   3  10   94.10   28.57
  -1  -3 -10  145.67   31.81
  -1  -3 -10  106.66   41.38
   1   3  10  121.04   27.69
   1   3  10  122.88   22.82
  -1  -3 -10  115.15   20.57
  -1  -3 -10   68.13   21.35
  -1  -3 -11   60.63   23.48
   1   3  11   59.50   12.47
   1   3  11   91.95   24.74
  -1  -3 -11   70.57   17.74
  -1  -3 -11   49.97   19.13
   1   3  12   21.95   15.93
  -1  -3 -12   45.33   22.29
   1   3  12   35.94   13.08
  -1  -3 -12   34.06   19.19
  -1  -3 -12   40.01   14.02
  -1  -3 -12   33.83   25.74
   1   3  12   20.94   12.21
   1   3  13   55.97   24.16
   1   3  13   61.80   18.42
  -1  -3 -13   57.02   17.35
  -1  -3 -13   71.16   28.01
   1   3  13   60.51   21.90
  -1  -3 -13   37.77   29.08
  -1  -3 -14   40.33   27.74
   1   4 -15   -8.42   11.18
  -1  -4  15    3.83   11.87
   1   4 -15   29.94   11.22
   1   4 -14   14.80   16.23
   1   4 -14   33.59   10.98
  -1  -4  14   14.29    7.61
  -1  -4  13   23.15   14.99
   1   4 -13   17.17   14.83
   1   4 -13   26.39   16.57
  -1  -4  13   44.93   16.62
  -1  -4  13   34.47   17.06
   1   4 -13   24.79   18.60
   1   4 -13   40.78   10.06
  -1  -4  13   25.59   14.43
  -1  -4  12    9.06    9.46
   1   4 -12    2.69    3.04
  -1  -4  12    3.10    6.23
   1   4 -12  -11.55   10.20
   1   4 -12   -4.54    8.52
  -1  -4  12    1.63    4.46
   1   4 -12    3.24    3.78
  -1  -4  12   -9.25    7.48
   1   4 -11    2.42    4.83
   1   4 -11    3.22    6.27
  -1  -4  11    0.51    5.61
  -1  -4  11    7.55    4.86
   1   4 -11    6.06    4.59
  -1  -4  11    5.22    5.84
   1   4 -11    1.19    2.14
  -1  -4  10   76.81   18.96
   1   4 -10   74.77   22.95
   1   4 -10   81.33   18.54
  -1  -4  10   69.42   18.08
   1   4 -10   80.68   23.52
   1   4 -10   78.55   11.80
   1   4 -10   60.49    9.18
  -1  -4  10   69.15   16.65
  -1  -4   9   63.50   16.00
   1   4  -9   39.23   15.72
   1   4  -9   66.65   15.66
  -1  -4   9   58.26   15.86
   1   4  -9   68.76   18.17
   1   4  -9   63.94    9.93
  -1  -4   9   59.69   14.43
   1   4  -9   58.75    7.71
   1   4  -8   75.36   15.16
  -1  -4   8   57.61   14.44
   1   4  -8   49.74   17.34
   1   4  -8   70.87   16.23
  -1  -4   8   52.75   16.40
   1   4  -8   73.46    9.66
   1   4  -8   58.74    6.45
  -1  -4   8   51.26   12.50
   1   4  -7    3.47    5.00
  -1  -4   7    6.72    5.70
  -1  -4   7   10.09    7.22
   1   4  -7   -0.37    2.05
   1   4  -7    2.35    1.47
  -1  -4   7    1.17    1.62
   1   4  -6    0.36    1.06
   1   4  -6   -1.05    2.76
  -1  -4   6   -2.15    4.37
  -1  -4   6    3.00    4.40
  -1  -4   6   -0.24    1.85
   1   4  -6    3.58    3.96
   1   4  -6    0.56    0.54
  -1  -4   6    0.44    0.81
  -1  -4   6    0.75    0.76
  -1  -4   5  257.32   28.28
  -1  -4   5  216.52   28.85
   1   4  -5  243.76   24.27
  -1  -4   5  217.82   20.43
   1   4  -5  213.32   11.04
  -1  -4   5  216.98   13.53
   1   4  -5  200.50   20.05
  -1  -4   5  212.18   23.20
  -1  -4   4  324.50   32.52
  -1  -4   4  287.83   34.70
   1   4  -4  364.04   28.15
  -1  -4   4  333.38   24.29
   1   4  -4  352.30   11.24
  -1  -4   4  310.91   12.60
   1   4  -4  254.47   31.40
  -1  -4   4  332.95   29.74
   1   4  -4  340.87   23.75
  -1  -4   4  324.78   14.57
  -1  -4   3    2.13    2.21
  -1  -4   3   -0.86    2.27
   1   4  -3    1.08    1.36
  -1  -4   3   -0.87    0.03
   1   4  -3    3.25    2.79
  -1  -4   3    0.13    0.47
  -1  -4   3    5.16    4.53
   1   4  -3    3.70    3.76
  -1  -4   2  232.24   28.98
   1   4  -2  244.11   21.08
  -1  -4   2  243.93   32.25
  -1  -4   2  284.62   25.82
   1   4  -2  218.15   14.39
   1   4  -2  253.15    8.33
   1   4  -2  253.13   24.54
   1   4  -2  241.11    9.85
  -1  -4   2  238.18   26.26
   1   4  -2  249.63   16.86
  -1  -4   2  270.53   18.48
   1   4  -1 1303.31   46.83
  -1  -4   1 1163.34   72.10
  -1  -4   1 1013.29   74.36
   1   4  -1 1411.66   54.44
  -1  -4   1 1547.50   59.09
   1   4  -1 1269.98   57.33
   1   4  -1 1352.35   31.89
  -1  -4   1 1357.03   42.85
  -1  -4   1 1287.01   68.61
   1   4  -1 1340.31   41.38
  -1  -4   0 1097.82   74.21
   1   4   0 1482.43   48.38
  -1  -4   0 1455.68   58.18
  -1  -4   0 1129.90   81.60
   1   4   0 1790.80   72.16
   1   4   0 1411.70   37.83
   1   4   0 1294.81   56.53
  -1  -4   0 1364.87   40.64
   1   4   0 1446.48   42.62
  -1  -4   0 1401.86   76.13
  -1  -4   0 1382.68   42.47
  -1  -4  -1 1526.20   47.04
  -1  -4  -1 1510.34   41.41
   1   4   1 1450.35   60.79
  -1  -4  -1 1395.29   78.51
   1   4   1 1502.39   46.10
   1   4   2    3.16    1.84
  -1  -4  -2    2.64    2.15
  -1  -4  -2    3.32    7.12
   1   4   2    9.62    5.17
  -1  -4  -2    4.89    2.98
  -1  -4  -2    7.48    3.30
   1   4   2    6.08    3.39
  -1  -4  -2   19.45    9.56
   1   4   2    5.06    2.68
  -1  -4  -3   40.99    7.18
   1   4   3   49.24    7.50
   1   4   3   38.84   10.47
   1   4   3   38.13   10.70
  -1  -4  -3   26.43   12.73
   1   4   3   36.12    8.74
  -1  -4  -3   33.98    7.92
  -1  -4  -3   44.96   14.84
   1   4   4    2.45    4.95
   1   4   4    0.16    0.96
  -1  -4  -4   -0.38    6.30
   1   4   4    1.57    3.94
   1   4   4    2.82    1.09
  -1  -4  -4    2.06    1.75
   1   4   4    1.90    2.20
  -1  -4  -4    6.55    8.72
   1   4   5   20.60    9.13
   1   4   5   13.97    4.15
  -1  -4  -5   10.78   12.04
   1   4   5   25.37   10.10
   1   4   5   21.97    6.85
  -1  -4  -5   23.08    6.88
  -1  -4  -5   22.37   11.97
   1   4   5   26.18    6.68
   1   4   6   15.53    4.37
   1   4   6   16.62    8.52
   1   4   6   12.17    7.50
  -1  -4  -6   23.15   16.12
  -1  -4  -6   17.94    6.84
   1   4   6   20.31    8.51
  -1  -4  -6    3.54    6.34
   1   4   7   53.10   18.70
   1   4   7   66.93    9.73
   1   4   7   77.33   18.72
  -1  -4  -7   72.73   31.97
  -1  -4  -7   72.43   14.15
   1   4   7   72.18   15.14
  -1  -4  -7   59.78   19.93
   1   4   8   -6.82    7.39
  -1  -4  -8    4.39    8.17
  -1  -4  -8   -3.09    4.52
   1   4   8    1.34    2.44
  -1  -4  -8    2.63    3.53
   1   4   8   -3.46    5.05
  -1  -4  -8   -2.99    7.66
   1   4   9   23.23    6.23
   1   4   9   45.21   19.47
  -1  -4  -9   26.25   16.69
  -1  -4  -9   11.11    1.34
   1   4   9    9.18    6.33
   1   4   9   26.65   10.60
  -1  -4  -9   21.01   12.81
   1   4  10    8.80    3.83
   1   4  10   -0.88    3.29
  -1  -4 -10    9.50    1.03
   1   4  10    8.77    6.56
  -1  -4 -10    7.30    4.32
  -1  -4 -10   14.15   12.14
   1   4  10    0.83    3.12
  -1  -4 -10    9.92   10.79
   1   4  11   -1.17    5.12
  -1  -4 -11    8.28    4.24
  -1  -4 -11   -0.38    9.09
   1   4  11    9.20    9.30
   1   4  11    3.20    3.84
  -1  -4 -11    3.70    5.34
  -1  -4 -11   -8.85   10.90
  -1  -4 -11   -3.86    0.98
   1   4  12    3.63   11.14
  -1  -4 -12   20.21   15.87
  -1  -4 -12   18.87   10.23
   1   4  12    7.68    5.80
  -1  -4 -12  -10.56   22.05
   1   4  12   15.54   11.40
   1   4  13   32.22   21.66
  -1  -4 -13    2.80    3.16
   1   4  13    0.69    2.23
   1   4  13  -12.31   11.72
  -1  -4 -13  -33.88   34.65
   1   4  14    1.02   10.43
   1   4  14   11.01    7.87
  -1  -4 -14   -9.65   15.29
   1   5 -14    4.22   13.08
  -1  -5  14   20.57   12.49
  -1  -5  14   23.88   13.16
  -1  -5  14   16.41   14.03
  -1  -5  13    3.59    7.94
   1   5 -13   -1.44    9.19
  -1  -5  13   30.43   12.92
   1   5 -13    4.79    2.28
  -1  -5  13   15.69    9.65
   1   5 -13   22.07   13.52
   1   5 -13    5.24    3.72
  -1  -5  13   19.09   11.72
   1   5 -12   33.17   13.65
   1   5 -12   41.84   19.40
  -1  -5  12   13.95    9.42
   1   5 -12   46.76   20.44
  -1  -5  12   41.16   14.39
   1   5 -12   31.34   18.80
   1   5 -12   40.52    9.49
  -1  -5  12   21.47   13.29
  -1  -5  11   11.17    8.28
   1   5 -11    4.25    8.54
  -1  -5  11    4.27    5.34
   1   5 -11   -2.31    3.97
   1   5 -11    6.50    8.49
  -1  -5  11    3.50    4.28
   1   5 -10   13.71    7.64
   1   5 -10    7.22    8.00
  -1  -5  10    4.50    3.39
   1   5 -10    3.22    2.20
  -1  -5  10    5.26    5.94
   1   5  -9   38.41   11.41
  -1  -5   9   47.43   15.09
   1   5  -9   34.24   14.90
   1   5  -9   53.15   16.20
  -1  -5   9   51.68   16.76
   1   5  -9   60.03    8.94
  -1  -5   9   59.01   14.21
   1   5  -8   69.84   19.53
  -1  -5   8  104.10   20.38
   1   5  -8  104.16   18.79
  -1  -5   8  126.57   24.99
   1   5  -8  139.43   23.14
   1   5  -8  125.52   11.89
  -1  -5   8  101.69   18.38
   1   5  -7    1.88    3.84
  -1  -5   7   -2.78    3.70
   1   5  -7    0.75    3.88
   1   5  -7    2.24    3.16
  -1  -5   7    6.54    8.43
   1   5  -7    1.78    0.78
  -1  -5   7   -1.62    1.58
  -1  -5   7    1.25    3.50
   1   5  -6    1.02    1.66
  -1  -5   6    0.52    3.96
  -1  -5   6    1.87    3.07
   1   5  -6   -0.28    1.98
   1   5  -6    0.41    1.06
  -1  -5   6    1.06    2.40
   1   5  -5   70.58   12.12
  -1  -5   5   53.44   17.28
   1   5  -5   73.24   14.80
  -1  -5   5   61.40    5.88
   1   5  -5   64.61    5.01
  -1  -5   5   58.18   13.72
   1   5  -4   16.32    5.47
  -1  -5   4   18.72    8.24
   1   5  -4   15.59    5.66
  -1  -5   4    6.34    6.85
   1   5  -4   14.97    1.87
  -1  -5   4   19.70    4.07
  -1  -5   4   18.32    6.97
   1   5  -4   11.89    7.39
  -1  -5   3   55.39   15.02
   1   5  -3   40.46    7.86
  -1  -5   3   28.17   12.55
   1   5  -3   39.12   10.18
   1   5  -3   43.57    7.69
   1   5  -3   43.18    3.29
   1   5  -3   41.53    3.54
  -1  -5   3   39.07   11.85
   1   5  -3   43.91   12.08
  -1  -5   2    1.97    1.45
  -1  -5   2    0.40    0.09
   1   5  -2    6.79    4.19
   1   5  -2    3.00    1.03
   1   5  -2    5.91    2.06
   1   5  -2    6.33    1.55
   1   5  -2    6.78    4.95
  -1  -5   2   11.91    8.08
  -1  -5   1   -1.87    1.93
  -1  -5   1   -1.31    4.39
   1   5  -1    1.27    2.22
   1   5  -1   -1.01    1.02
  -1  -5   1   -0.27    1.06
   1   5  -1   -0.25    0.71
  -1  -5   1    0.77    3.21
   1   5   0  339.64   23.66
  -1  -5   0  357.73   42.76
  -1  -5   0  287.09   46.18
   1   5   0  366.09   18.92
   1   5   0  363.86   32.55
  -1  -5   0  384.23   23.45
  -1  -5   0  367.46   39.79
   1   5   0  385.44   22.76
   1   5   1   99.24   11.95
  -1  -5  -1   74.08   20.22
  -1  -5  -1   66.53   22.28
  -1  -5  -1   97.02   11.31
   1   5   1  102.26   16.26
  -1  -5  -1  117.28   21.80
  -1  -5  -1   85.20   10.73
   1   5   1   91.95   11.30
   1   5   2  193.14   16.23
   1   5   2  301.45   36.14
  -1  -5  -2  132.48   34.22
  -1  -5  -2  227.67   19.89
   1   5   2  212.18   24.37
  -1  -5  -2  178.69   17.11
  -1  -5  -2  240.75   32.67
   1   5   3  153.78   25.47
  -1  -5  -3  118.85   31.86
  -1  -5  -3  117.91   15.06
  -1  -5  -3  111.99   15.95
   1   5   3  128.96   20.18
   1   5   3  133.24   15.51
  -1  -5  -3  101.64   22.90
   1   5   4    2.59    1.70
   1   5   4    2.15    4.12
  -1  -5  -4   -5.48    9.25
  -1  -5  -4    0.66    2.89
   1   5   4    5.88    4.36
  -1  -5  -4    6.33    3.18
  -1  -5  -4   10.54    5.87
   1   5   4    6.22    4.85
   1   5   5   42.61    7.12
   1   5   5   32.01   11.35
  -1  -5  -5   38.02   21.34
  -1  -5  -5   45.24   13.60
  -1  -5  -5   44.64   10.67
  -1  -5  -5   27.76   13.36
   1   5   5   44.66   10.65
   1   5   6   29.80    5.97
   1   5   6   32.03   12.73
  -1  -5  -6    8.15   10.27
   1   5   6   19.81    9.43
  -1  -5  -6   16.94   10.65
  -1  -5  -6   18.34    7.23
  -1  -5  -6   45.49   17.86
   1   5   6   25.05    8.84
   1   5   7   15.34    4.19
  -1  -5  -7   13.27   15.98
   1   5   7    8.31    6.70
   1   5   7   10.87    5.50
  -1  -5  -7   17.35    6.65
  -1  -5  -7   24.12   13.58
   1   5   7   10.82    5.91
   1   5   8   33.37    5.54
  -1  -5  -8   17.21   15.69
   1   5   8   34.50   12.98
  -1  -5  -8   44.25   18.73
   1   5   8   24.14   10.60
  -1  -5  -8   20.35    9.52
   1   5   8   38.35   12.33
   1   5   9   12.11   10.66
  -1  -5  -9   12.58    9.99
   1   5   9   12.17    6.88
  -1  -5  -9    6.49    5.71
   1   5   9   21.14    9.84
   1   5  10   20.08   10.46
  -1  -5 -10   17.04   19.56
  -1  -5 -10   17.22   14.76
   1   5  10   12.78    8.65
  -1  -5 -10   19.85    9.49
   1   5  10   18.04   10.34
  -1  -5 -10   13.16    6.16
  -1  -5 -11   23.41   29.08
   1   5  11   26.17   14.91
  -1  -5 -11   25.76    9.79
   1   5  11   21.05   11.46
  -1  -5 -11   27.33   14.96
   1   5  11   25.22   12.41
   1   5  12   -8.31   11.69
   1   5  12   -4.19    8.04
  -1  -5 -12    5.22    7.95
  -1  -5 -12    8.38    6.99
   1   5  12   10.25    8.93
  -1  -5 -13    4.25    5.52
   1   5  13    1.03    0.97
  -1  -5 -13   17.83   32.30
  -1  -6  14   10.92   12.17
   1   6 -14   -6.63    9.78
  -1  -6  14   -2.04    6.33
   1   6 -14   23.67   20.11
   1   6 -13   31.20   14.95
   1   6 -13   10.54   14.47
  -1  -6  13    8.51    7.97
   1   6 -12    3.17    2.89
  -1  -6  12   -4.30    6.71
   1   6 -12   -2.88    6.89
  -1  -6  12    4.66    4.31
   1   6 -12   10.84   11.39
   1   6 -12    2.43    5.75
  -1  -6  12    5.52    9.80
  -1  -6  11   72.85   21.67
   1   6 -11   68.14   24.96
   1   6 -11   81.07   20.62
  -1  -6  11   50.55   17.53
   1   6 -11   89.83   23.80
   1   6 -11   70.63   11.23
  -1  -6  11   73.83   19.14
   1   6 -10   25.15   13.93
  -1  -6  10   25.66   12.15
  -1  -6  10   28.49   13.91
   1   6 -10   36.60    6.89
  -1  -6  10   46.22   15.56
   1   6  -9   21.92    9.14
  -1  -6   9   31.19   13.73
   1   6  -9   19.20    9.80
   1   6  -9   22.92    5.14
  -1  -6   9   20.32    9.20
   1   6  -8  118.56   22.85
  -1  -6   8   87.21   23.24
   1   6  -8   87.59   23.89
   1   6  -8   79.23   16.06
  -1  -6   8   78.13   20.32
  -1  -6   8   66.80   16.68
  -1  -6   7  195.02   29.74
   1   6  -7  211.19   29.81
  -1  -6   7  135.12   28.60
  -1  -6   7  173.91   13.44
   1   6  -7  191.10   11.82
   1   6  -7  203.34   24.17
  -1  -6   7  227.12   29.98
  -1  -6   6  412.82   43.91
  -1  -6   6  319.90   45.17
   1   6  -6  419.40   39.91
   1   6  -6  382.36   14.20
  -1  -6   6  372.81   38.61
  -1  -6   5    9.99    7.63
   1   6  -5    7.27    3.29
   1   6  -5    9.82    6.32
  -1  -6   5   10.06   10.34
   1   6  -5    9.53    1.58
  -1  -6   5   21.75    9.23
   1   6  -5    3.67    2.69
  -1  -6   4   99.10   21.87
   1   6  -4  125.83   20.54
  -1  -6   4   87.92   23.97
   1   6  -4   84.75   14.59
   1   6  -4  113.65    5.69
   1   6  -4  116.98    5.83
   1   6  -4   95.76   20.48
   1   6  -4  113.35   15.30
  -1  -6   4  112.15   20.82
  -1  -6   4   99.66   11.67
   1   6  -3   64.59   10.69
   1   6  -3   71.76   14.82
   1   6  -3   49.32    8.09
   1   6  -3   65.24    5.08
   1   6  -3   65.61    6.02
  -1  -6   3   53.68   10.63
  -1  -6   2  707.68   59.08
   1   6  -2  815.00   49.66
   1   6  -2  718.92   52.42
   1   6  -2  790.76   24.87
   1   6  -2  812.51   30.10
   1   6  -2  818.33   39.25
  -1  -6   1   48.29   16.19
   1   6  -1   44.45   11.59
   1   6  -1   44.33    6.05
   1   6  -1   51.68   12.44
   1   6  -1   49.85    8.86
  -1  -6   1   39.83   13.34
   1   6   0 1414.31   68.42
   1   6   0 1432.17   72.54
   1   6   0 1515.16   53.04
  -1  -6   0 1394.35   82.67
  -1  -6  -1   72.45   21.24
  -1  -6  -1   86.57   29.51
   1   6   1  106.02   22.25
   1   6   1   80.85   16.88
   1   6   1   94.17   14.62
  -1  -6  -1   79.64   18.71
   1   6   2  184.14   16.94
  -1  -6  -2  165.31   40.02
   1   6   2  243.80   34.52
   1   6   2  180.10   25.74
  -1  -6  -2  163.77   18.25
  -1  -6  -2  170.47   17.05
   1   6   2  180.52   18.50
  -1  -6  -2  188.31   31.09
   1   6   3   13.06    4.27
  -1  -6  -3   12.85    8.13
  -1  -6  -3   14.12    5.60
  -1  -6  -3    5.87    2.52
   1   6   3   15.34    5.46
   1   6   4  224.76   18.07
   1   6   4  283.84   37.91
  -1  -6  -4  164.64   48.30
  -1  -6  -4  244.51   30.64
  -1  -6  -4  244.87   25.95
   1   6   4  196.29   29.37
   1   6   4  283.00   26.70
  -1  -6  -5  212.66   55.60
   1   6   5  303.26   40.87
  -1  -6  -5  237.49   26.20
  -1  -6  -5  241.14   32.66
   1   6   5  209.34   29.75
   1   6   5  259.57   27.32
  -1  -6  -5  275.71   39.82
   1   6   6   54.26    7.58
  -1  -6  -6   23.56   15.89
   1   6   6   67.30   18.83
  -1  -6  -6   70.58   19.04
   1   6   6   78.02   18.25
  -1  -6  -6   61.21   13.56
  -1  -6  -6   90.62   24.37
   1   6   7    8.09    2.95
  -1  -6  -7   13.77   19.33
   1   6   7    2.58    3.98
  -1  -6  -7    9.18    7.29
  -1  -6  -7   11.88    6.17
   1   6   7    9.67    5.62
  -1  -6  -7   27.40   14.61
   1   6   7   14.40    7.43
   1   6   8    6.91    7.54
  -1  -6  -8   42.18   16.03
   1   6   8   13.59    9.39
  -1  -6  -8   12.83    6.13
   1   6   8   38.11   12.65
  -1  -6  -8   20.02   12.33
  -1  -6  -9   95.99   43.17
   1   6   9  119.55   29.98
  -1  -6  -9  119.62   32.98
   1   6   9  135.58   26.62
  -1  -6  -9  128.44   23.81
  -1  -6  -9  138.16   29.61
   1   6   9  132.28   24.95
  -1  -6 -10   -0.44   12.86
   1   6  10    6.54    5.59
  -1  -6 -10   -3.40    5.00
   1   6  10    2.23    6.78
  -1  -6 -10    3.67    7.03
   1   6  10    2.34    5.48
  -1  -6 -11   57.29   37.53
   1   6  11   31.47   17.19
  -1  -6 -11   45.96   24.86
  -1  -6 -11   43.88   15.12
   1   6  11   27.59   11.62
   1   6  11   40.24   14.16
  -1  -6 -12   20.80   26.03
  -1  -6 -12    3.58    5.83
   1   6  12   13.97   11.03
  -1  -6 -13    8.87   11.13
   1   6  13   -1.41    2.73
   1   6  13    6.63    8.52
   1   7 -14    7.63   14.28
   1   7 -13   70.31   21.11
  -1  -7  13   25.17   15.28
   1   7 -13   45.91   23.88
  -1  -7  13   46.78   17.46
   1   7 -13   43.10   25.78
  -1  -7  13   42.27   20.61
   1   7 -12   25.93   13.18
   1   7 -12   17.90   16.30
   1   7 -12   44.45   21.91
  -1  -7  12   35.60   18.98
   1   7 -12   11.67    9.28
  -1  -7  12    7.24    1.86
  -1  -7  11   -2.00    4.10
   1   7 -11    1.69    7.34
   1   7 -11    4.85    5.92
   1   7 -11    7.50   10.35
  -1  -7  11    7.23    6.47
  -1  -7  10   70.81   20.32
   1   7 -10   54.09   15.69
   1   7 -10   58.41   23.23
  -1  -7  10   60.67   20.64
   1   7 -10   55.00   19.29
   1   7 -10   66.00   22.00
  -1  -7  10   64.35   19.22
  -1  -7   9  138.94   31.93
   1   7  -9  148.11   29.54
   1   7  -9  133.97   22.69
   1   7  -9   99.82   27.08
  -1  -7   9  109.45   25.54
  -1  -7   9  124.14   25.10
   1   7  -8    6.49    4.91
  -1  -7   8   -3.15    3.27
   1   7  -8    7.51    2.58
   1   7  -8    4.33    1.92
  -1  -7   8    2.89    3.06
  -1  -7   7  329.80   42.76
   1   7  -7  434.49   44.22
  -1  -7   7  349.85   50.57
   1   7  -7  300.23   12.14
  -1  -7   7  383.14   42.06
   1   7  -7  368.61   34.22
  -1  -7   6   17.23   12.31
   1   7  -6   13.08    6.67
   1   7  -6   15.45    6.00
  -1  -7   6   15.02    8.56
  -1  -7   6   19.16    9.42
  -1  -7   5   74.21   20.57
   1   7  -5   67.94   13.07
  -1  -7   5   67.53   23.94
   1   7  -5  115.81   22.48
   1   7  -5   62.65   13.36
   1   7  -5   98.02   23.11
  -1  -7   5   93.76   19.42
   1   7  -4   44.56   10.04
  -1  -7   4   40.12   16.81
   1   7  -4   47.95   12.58
  -1  -7   4   29.16   11.86
   1   7  -4   31.66    7.08
   1   7  -4   36.51    3.46
   1   7  -4   45.03    3.68
  -1  -7   4   41.34    8.61
   1   7  -4   38.14   14.56
  -1  -7   4   55.26   15.69
  -1  -7   3  352.83   43.30
  -1  -7   3  293.59   49.37
   1   7  -3  354.82   37.07
   1   7  -3  343.85   16.99
   1   7  -3  355.88   42.31
   1   7  -3  328.39   14.10
  -1  -7   3  316.53   38.27
   1   7  -3  345.86   27.15
  -1  -7   2   72.61   21.20
  -1  -7   2   41.26   18.33
   1   7  -2   53.81   14.41
   1   7  -2   78.00    9.50
   1   7  -2   54.89    6.73
   1   7  -2   68.25   17.71
   1   7  -2   68.52   11.63
  -1  -7   2   66.83   17.69
  -1  -7   1   -7.25    6.61
  -1  -7   1    5.23   11.84
   1   7  -1    1.99    3.14
   1   7  -1    3.68    5.03
   1   7  -1    1.00    1.16
  -1  -7   1    3.33    5.80
  -1  -7   0  423.46   53.95
   1   7   0  556.72   45.98
  -1  -7   0  341.26   62.92
   1   7   0  512.72   46.40
   1   7   0  537.76   33.00
  -1  -7   0  614.24   55.43
  -1  -7  -1  263.92   43.86
  -1  -7  -1  199.18   49.80
   1   7   1  292.47   34.14
   1   7   1  313.54   25.60
  -1  -7  -1  301.32   39.48
  -1  -7  -2   17.42   10.94
   1   7   2   10.77    6.58
  -1  -7  -2   -3.94   14.13
   1   7   2    8.49    6.77
  -1  -7  -2   14.37    9.25
   1   7   2   11.66    5.52
   1   7   3   23.40   12.15
  -1  -7  -3   28.10   27.11
   1   7   3   19.76    9.61
  -1  -7  -3   22.30    7.77
   1   7   3   21.87    6.71
  -1  -7  -3   29.60   12.53
  -1  -7  -4   80.78   34.24
   1   7   4  117.28   30.13
   1   7   4   71.00   18.46
  -1  -7  -4   94.99   19.41
  -1  -7  -4   87.66   16.36
   1   7   4   86.81   15.10
  -1  -7  -4   91.27   21.98
   1   7   5   11.43   10.79
  -1  -7  -5   -4.00    8.76
  -1  -7  -5    3.58    5.51
  -1  -7  -5   -1.04    3.16
   1   7   5    5.04    6.92
  -1  -7  -5    2.41    4.27
   1   7   5    4.20    3.80
   1   7   6   27.32   15.13
  -1  -7  -6   15.79   10.02
  -1  -7  -6   34.59   10.72
  -1  -7  -6   23.77   13.33
   1   7   6   30.02   12.56
  -1  -7  -6   21.53   11.61
   1   7   6   41.82   11.60
  -1  -7  -7   31.56   22.78
   1   7   7   62.53   21.24
  -1  -7  -7   32.34   11.51
   1   7   7   37.34   14.53
  -1  -7  -7   41.31   12.42
   1   7   7   63.65   15.42
  -1  -7  -7   42.25   16.72
   1   7   8   84.19   26.21
  -1  -7  -8   73.92   36.75
  -1  -7  -8   82.38   27.28
   1   7   8   71.76   20.16
  -1  -7  -8   81.56   19.48
  -1  -7  -8  123.08   27.39
   1   7   8  102.18   20.84
  -1  -7  -9  -16.24   13.59
   1   7   9    6.56    5.42
   1   7   9   22.12   12.41
  -1  -7  -9    0.46    3.98
  -1  -7  -9   19.89   17.14
  -1  -7  -9   19.91   11.94
   1   7   9   17.69    9.62
  -1  -7 -10   41.15   31.25
   1   7  10   78.49   22.88
  -1  -7 -10   95.71   34.76
   1   7  10   84.46   22.19
   1   7  11   -8.64   11.03
  -1  -7 -11   11.15   18.48
  -1  -7 -11   -7.64   11.26
  -1  -7 -11   -3.87    6.94
   1   7  11  -10.87    7.27
  -1  -7 -12   18.20   17.77
   1   7  12    3.32    8.06
   1   8 -14  -15.80   14.38
   1   8 -13   -0.75    4.40
   1   8 -13   -4.41    7.31
  -1  -8  13   -2.86    8.35
   1   8 -12   -5.82   11.45
   1   8 -12    0.41    1.55
  -1  -8  12    8.32    8.23
  -1  -8  12   -1.35    5.93
   1   8 -12   10.43   12.09
  -1  -8  12    3.75    5.24
   1   8 -11   10.87   11.24
  -1  -8  11    4.17    3.05
   1   8 -11   -1.85    6.77
  -1  -8  11    6.28    4.35
   1   8 -11   -3.09    7.66
  -1  -8  11    8.43    9.07
   1   8 -10   -2.76    6.63
   1   8 -10    4.01    5.39
  -1  -8  10    6.25   10.17
  -1  -8  10   -3.00   10.39
   1   8 -10   -0.15    3.75
   1   8 -10   -4.88    6.61
  -1  -8  10    6.76    4.70
   1   8  -9   23.14   14.48
  -1  -8   9   12.57    7.72
   1   8  -9   34.50   13.93
  -1  -8   9   31.50   18.34
   1   8  -9   24.23   11.51
  -1  -8   9   20.44   12.07
  -1  -8   8    7.06    5.04
   1   8  -8   -5.00    6.75
   1   8  -8   14.60    9.58
  -1  -8   8   -0.83    3.85
   1   8  -7    3.44    3.63
  -1  -8   7    6.37    4.53
  -1  -8   7    5.31    6.84
   1   8  -7   -3.25    7.11
   1   8  -7    1.07    3.37
  -1  -8   7   12.01    8.92
  -1  -8   6  235.86   38.13
  -1  -8   6  241.99   46.23
   1   8  -6  292.13   37.12
   1   8  -6  193.81   25.31
   1   8  -6  231.72   38.39
   1   8  -6  237.50   26.95
  -1  -8   6  263.45   37.10
  -1  -8   5    6.45    8.94
   1   8  -5    6.90    5.11
  -1  -8   5   -0.20    7.00
   1   8  -5   -4.63    3.09
  -1  -8   5   -0.05    0.43
  -1  -8   5    0.58    0.51
  -1  -8   5    1.47    2.68
   1   8  -5    6.37    6.41
   1   8  -4   27.33    7.61
  -1  -8   4   46.42   18.24
  -1  -8   4    1.49    4.44
   1   8  -4   25.69    4.20
   1   8  -4   25.97    5.47
   1   8  -4   27.24    3.45
   1   8  -4   28.49    3.03
  -1  -8   4   25.94    7.33
  -1  -8   4   38.35   13.94
   1   8  -4   21.19   12.16
  -1  -8   3   39.58   14.92
   1   8  -3   31.87    8.49
  -1  -8   3    5.87    8.35
   1   8  -3   27.04    4.13
   1   8  -3   31.29    5.56
   1   8  -3   22.86   11.56
  -1  -8   3   29.59   11.99
   1   8  -2   22.40    7.54
  -1  -8   2   34.51   14.80
  -1  -8   2   18.34   15.69
   1   8  -2   20.01    5.49
  -1  -8   2   16.12    8.90
   1   8  -2   23.67   10.59
  -1  -8   1   -0.77    1.75
   1   8  -1    6.01    4.36
  -1  -8   1   -6.70    2.82
   1   8  -1    2.53    2.50
  -1  -8   1    1.94    7.37
   1   8  -1    2.91    2.67
  -1  -8   0    2.95    7.70
  -1  -8   0   10.61   19.88
   1   8   0   -4.67    6.08
   1   8   0    0.63    2.37
  -1  -8   0   -0.36    5.87
  -1  -8  -1   23.42   15.56
  -1  -8  -1   -7.34   15.86
   1   8   1    9.34    5.64
   1   8   1   14.36    9.17
  -1  -8  -1   17.97   11.11
   1   8   1   14.79    5.50
  -1  -8  -2    5.70    3.96
  -1  -8  -2   13.88   11.90
   1   8   2   12.90    9.03
   1   8   2   21.77    7.46
  -1  -8  -2   18.12    8.70
  -1  -8  -3   29.56   16.89
  -1  -8  -3    3.56    6.03
   1   8   3   36.08   17.22
  -1  -8  -3   29.19    7.04
   1   8   3   28.82   12.54
   1   8   3   32.00    9.22
  -1  -8  -3   44.31   16.04
  -1  -8  -4   15.82   11.33
   1   8   4    4.12    4.55
  -1  -8  -4   14.61    5.82
   1   8   4   12.61    7.76
  -1  -8  -4    4.89    5.58
   1   8   4    5.33    3.30
  -1  -8  -5   -2.61   11.23
   1   8   5    8.34    6.82
  -1  -8  -5   -9.19    7.49
   1   8   5   -1.68    3.07
  -1  -8  -5    2.99    3.81
  -1  -8  -6   16.58   15.95
   1   8   6   18.04   10.22
  -1  -8  -6    6.32    6.40
   1   8   6   -3.96    5.64
   1   8   6    1.78    5.20
  -1  -8  -6    0.30    7.13
  -1  -8  -7   -5.22   25.60
   1   8   7   30.38   17.64
   1   8   7   26.61   11.81
  -1  -8  -7   20.21   10.15
  -1  -8  -7   36.98   17.49
   1   8   7   39.62   11.57
  -1  -8  -7   31.39   13.62
   1   8   8   24.33   15.45
  -1  -8  -8   18.20   22.96
  -1  -8  -8    2.65    4.42
  -1  -8  -8    0.71    4.52
   1   8   8   -2.46    8.03
   1   8   8    6.47    4.70
  -1  -8  -8   11.45    8.52
   1   8   9    4.36    5.49
  -1  -8  -9   16.28   13.37
  -1  -8  -9    8.50    6.07
   1   8   9    7.47    1.27
  -1  -8  -9    0.57    8.58
   1   8  10   16.71   13.70
  -1  -8 -10   -5.97   21.41
  -1  -8 -10   -1.67    7.16
   1   8  10   19.58    9.48
   1   8  11   -5.52    8.47
   1   8  11   -0.40    7.14
  -1  -9  13   34.33   18.77
   1   9 -12   17.69   11.70
   1   9 -12   14.92    7.85
  -1  -9  11    6.51    9.88
   1   9 -11    8.26    7.03
   1   9 -11   13.28    4.83
  -1  -9  11    3.28    3.73
   1   9 -10   90.74   20.55
  -1  -9  10   58.07   25.52
   1   9 -10   62.06   22.70
   1   9 -10   30.32   15.00
  -1  -9  10   91.27   24.77
  -1  -9   9  118.89   27.73
   1   9  -9  103.97   21.12
   1   9  -9   57.60   26.49
  -1  -9   9   94.30   31.25
   1   9  -9   91.87   26.39
   1   9  -9   66.18   20.40
  -1  -9   9  137.66   29.43
  -1  -9   8  204.86   37.60
  -1  -9   8  166.77   40.36
   1   9  -8  210.98   38.33
   1   9  -8  142.56   26.47
  -1  -9   8  185.23   35.00
   1   9  -7   14.48    7.75
  -1  -9   7    0.74    5.99
  -1  -9   7    0.67    8.15
   1   9  -7    4.57    6.63
   1   9  -7    4.49    4.19
  -1  -9   7   -0.68    3.36
  -1  -9   6   -3.64    6.06
   1   9  -6    2.09    3.29
   1   9  -6    3.02    6.44
  -1  -9   6    4.75    5.36
   1   9  -6    9.69    6.70
   1   9  -6   -3.80    5.50
  -1  -9   6    4.89    9.03
  -1  -9   5   15.96   11.48
   1   9  -5   48.24   16.04
  -1  -9   5   28.37   19.40
   1   9  -5   35.65   11.67
   1   9  -5   37.18   16.57
  -1  -9   5   37.95   16.38
  -1  -9   4    8.88   10.77
   1   9  -4   35.09   15.09
   1   9  -4   46.44   12.24
  -1  -9   4   34.66   14.88
  -1  -9   4   34.28   14.10
  -1  -9   3   24.31   13.68
   1   9  -3   34.55   13.46
   1   9  -3   17.63    4.59
   1   9  -3   43.45   15.67
  -1  -9   2  108.58   27.17
   1   9  -2  117.21   17.53
   1   9  -2   75.69   23.54
   1   9  -2   68.79   12.21
   1   9  -2  109.02   25.94
  -1  -9   1  123.89   29.82
   1   9  -1  119.92   26.52
   1   9  -1  161.64   18.42
   1   9  -1  102.46   24.75
   1   9  -1  159.66   20.37
  -1  -9   1  134.08   29.04
  -1  -9   0   64.13   21.00
   1   9   0   43.21   15.12
   1   9   0   28.07   13.55
   1   9   0   60.74   11.91
  -1  -9   0   63.97   20.91
  -1  -9  -1   18.11   11.50
  -1  -9  -1   12.79   20.39
   1   9   1    5.75    8.99
   1   9   1   13.93    9.86
   1   9   1   24.11    8.54
  -1  -9  -1   27.05   14.41
  -1  -9  -2   57.16   25.51
  -1  -9  -2   31.78   27.07
   1   9   2   79.21   20.35
   1   9   2   72.81   21.36
   1   9   2   59.97   13.44
  -1  -9  -2   79.49   22.34
  -1  -9  -3   10.60   14.42
  -1  -9  -3    6.59    3.23
  -1  -9  -4   12.86   11.99
  -1  -9  -4    5.87    6.30
   1   9   4    5.88    0.20
   1   9   4    3.27    4.94
   1   9   4   19.93    7.85
  -1  -9  -5   94.65   33.08
   1   9   5  168.70   41.97
  -1  -9  -5  113.43   47.36
   1   9   5  137.68   30.66
   1   9   5  149.92   23.57
  -1  -9  -5  139.74   33.65
  -1  -9  -6   34.81   24.58
  -1  -9  -6   22.84   24.82
   1   9   6   55.77   24.47
   1   9   6   71.79   23.13
   1   9   6   49.42   15.69
  -1  -9  -6   73.79   25.07
  -1  -9  -7   21.06   23.34
   1   9   7   30.37   17.36
   1   9   7   29.60   15.48
  -1  -9  -7   66.73   22.40
   1   9   7   39.94   14.36
   1   9   8    4.86    6.28
  -1  -9  -8   13.45   22.30
   1   9   8    8.49    9.19
   1   9   8   16.19   13.09
  -1  -9  -8    6.87    8.89
  -1  -9  -9   39.89   30.69
   1   9   9   -0.81    5.77
   1  10 -11   24.76   14.02
  -1 -10  11   13.07   11.10
   1  10 -10   11.09    6.44
  -1 -10  10   -9.08   13.61
   1  10 -10  -13.53   12.79
   1  10 -10    2.77    3.62
  -1 -10  10    0.74    6.70
  -1 -10   9   13.07   13.78
   1  10  -9   -4.88    5.03
  -1 -10   9   -5.41    6.78
   1  10  -9   -4.19    4.54
  -1 -10   9   -5.15    7.32
  -1 -10   8   24.43   17.77
   1  10  -8    6.98    7.86
  -1 -10   8   19.57   13.32
   1  10  -8   24.83    9.49
  -1 -10   8   16.53   11.80
  -1 -10   7    8.54   12.89
   1  10  -7    3.60    7.87
  -1 -10   7    9.70   10.59
  -1 -10   7    8.68    7.96
   1  10  -6   15.45    8.79
  -1 -10   6    5.70   12.09
   1  10  -6    9.13    6.78
  -1 -10   6    9.12   11.08
  -1 -10   6    0.91    5.18
   1  10  -6   16.86   14.24
   1  10  -5    2.24    2.88
  -1 -10   5   -9.13   16.17
  -1 -10   5   15.74   10.45
   1  10  -5    6.58    3.93
   1  10  -5    6.46    6.89
  -1 -10   5   14.13   10.36
   1  10  -4   13.92    9.20
  -1 -10   4   -5.11   10.72
   1  10  -4    8.24    3.65
  -1 -10   4   13.71    9.44
  -1 -10   4   10.74    6.63
   1  10  -4   17.15   12.85
  -1 -10   3   -9.96   10.01
   1  10  -3   -2.62    8.11
  -1 -10   3    9.90   10.72
   1  10  -3   10.85    6.23
  -1 -10   3    6.57    5.28
   1  10  -3    2.02    4.09
   1  10  -2    6.36    0.73
  -1 -10   2   11.95   10.16
   1  10  -2    2.24    2.17
  -1 -10   2   -3.68    6.68
   1  10  -2    3.71    0.65
   1  10  -2    3.00    3.27
  -1 -10   2    5.16    6.21
  -1 -10   1   17.32   11.24
  -1 -10   1   18.69   21.08
   1  10  -1   11.83    9.29
   1  10  -1    5.95    3.76
   1  10  -1    8.96    5.81
   1  10  -1    5.12    7.51
  -1 -10   1    7.17    7.10
   1  10   0    1.26    1.67
   1  10   0    3.15    1.63
  -1 -10   0    7.00    3.61
  -1 -10  -1    5.88   22.40
   1  10   1   11.38   11.08
   1  10   1    6.02    4.79
  -1 -10  -1   -1.98    4.48
   1  10   2    2.56    2.51
  -1 -10  -2   -0.39   11.19
   1  10   2    2.01    5.81
   1  10   2   -0.27    3.32
  -1 -10  -2    9.01    6.74
  -1 -10  -3    5.84   10.86
   1  10   3   -3.32    5.30
  -1 -10  -3  -16.34   15.66
   1  10   3   11.61   11.37
  -1 -10  -3   -2.77    6.16
   1  10   3    0.92    1.69
  -1 -10  -4   17.67   10.20
   1  10   4   26.51   13.03
  -1 -10  -4    3.93    0.46
   1  10   4   31.48   14.12
  -1 -10  -4   39.13   17.50
   1  10   4   30.66    9.81
  -1 -10  -5   49.53   27.64
  -1 -10  -5   24.44   25.55
   1  10   5   27.28   14.68
   1  10   5   36.96   12.82
  -1 -10  -5   29.16   15.41
  -1 -10  -6    0.82   11.05
  -1 -10  -6  -16.79   22.73
   1  10   6    0.48    8.04
  -1 -10  -6    0.17    4.65
  -1 -10  -7   -1.16    3.31
   1  10   7   16.17   14.83
   1  10   7    0.83    5.21
  -1 -10  -7   12.06   12.41
  -1 -10  -8   -6.40   19.85
   1  10   8    6.90    9.82
  -1 -10  -8  -11.96    9.26
   1  11 -11    7.38    5.32
   1  11  -9   60.20   23.65
   1  11  -9   69.48   17.83
  -1 -11   9   44.60   20.00
   1  11  -8   -8.17    5.92
  -1 -11   8    3.03    4.43
   1  11  -8    0.61    1.78
  -1 -11   8   -1.64    4.63
  -1 -11   7   26.50   24.23
   1  11  -7    5.54    4.91
   1  11  -7   13.18    9.70
  -1 -11   7   12.57   13.55
  -1 -11   7    5.63    5.43
   1  11  -6    2.98    8.32
  -1 -11   6    1.22    3.24
  -1 -11   5  -21.07   18.49
   1  11  -5  -12.98   10.78
  -1 -11   5   -4.87    6.96
   1  11  -5    0.32    0.92
   1  11  -5   -8.60    7.84
  -1 -11   5   -0.17    4.00
   1  11  -4   17.17   10.03
  -1 -11   4   14.89   17.16
   1  11  -4   24.63    9.81
  -1 -11   4   35.10   17.24
  -1 -11   4   19.85    9.33
   1  11  -4   26.12   14.76
   1  11  -3   24.98   12.67
  -1 -11   3   10.06    3.13
  -1 -11   3   35.48   18.53
   1  11  -3    8.27    4.97
  -1 -11   3   23.19   12.98
   1  11  -3   23.60   13.99
   1  11  -2   14.07   12.77
  -1 -11   2   -2.11    8.00
  -1 -11   2    1.07    6.65
   1  11  -2   -3.70    3.72
   1  11  -2    5.62    9.69
  -1 -11   2   -0.17    4.30
  -1 -11   1   14.76    0.07
   1  11  -1    2.89    2.52
   1  11  -1    4.19    5.19
  -1 -11   1    4.17    9.40
   1  11  -1    8.26    1.57
  -1 -11   1    2.51    5.72
  -1 -11   0    8.96    9.18
  -1 -11   0    2.64   14.87
   1  11   0   21.38   13.64
   1  11   0   11.95   10.46
   1  11   0   17.57    7.68
  -1 -11   0    5.00    6.94
  -1 -11  -1   -1.84    8.62
   1  11   1    7.15    2.77
  -1 -11  -1   33.84   23.84
   1  11   1   12.77    9.32
   1  11   1    9.03    4.82
  -1 -11  -1   18.76   11.98
  -1 -11  -2   -3.37    4.17
   1  11   2    2.92    3.64
   1  11   2   -5.46   10.72
  -1 -11  -2    8.00    8.48
  -1 -11  -3   -8.95   11.82
   1  11   3   39.71   18.65
  -1 -11  -3  -12.00   22.92
   1  11   3   -5.29    8.87
  -1 -11  -4  -12.06   22.20
   1  11   4   -2.83    9.01
  -1 -11  -4   -2.98    1.63
  -1 -11  -4    3.51    7.11
  -1 -11  -5    4.87    9.91
  -1 -11  -5   10.81    6.77
   1  11   5    5.47    9.61
   1  11   5   -3.80    8.26
  -1 -11  -5   10.21   11.40
  -1 -11  -6  -16.81   17.76
   1  11   6   11.52    9.25
  -1 -11  -7    0.88    4.64
   1  12  -9   74.26   20.32
   1  12  -8   50.99   15.67
   1  12  -7    8.80    8.94
   1  12  -7   19.68   10.23
   1  12  -6    3.02    8.09
   1  12  -6    5.65    7.10
  -1 -12   6    2.31    8.31
   1  12  -5   47.55   19.36
  -1 -12   5   12.92   14.32
  -1 -12   5   56.47   21.20
   1  12  -5   16.87   12.80
  -1 -12   5   31.36   15.96
  -1 -12   4    7.05    9.85
   1  12  -4   35.48   16.89
   1  12  -4   49.16   22.50
  -1 -12   4   33.79   17.51
   1  12  -3   27.90   17.13
  -1 -12   3   10.99    8.70
  -1 -12   3   19.52   12.08
  -1 -12   3   21.66   13.34
   1  12  -2   -6.89    8.56
  -1 -12   2   14.54   19.81
  -1 -12   2   21.87   16.48
  -1 -12   2    2.42    4.90
   1  12  -2   -0.39    5.74
   1  12  -1   20.18   12.11
  -1 -12   1   37.56   33.38
  -1 -12   1   21.82   15.29
   1  12  -1   17.31   11.26
  -1 -12   1   16.26   12.68
  -1 -12   0   21.35   18.20
   1  12   0   11.10   11.06
  -1 -12   0    9.21   12.54
  -1 -12   0    2.84    4.66
   1  12   0   19.09   16.42
  -1 -12  -1    6.32    8.40
   1  12   1   32.81   17.01
  -1 -12  -1   51.90   40.27
   1  12   1   11.08   13.01
  -1 -12  -1    7.56   10.02
  -1 -12  -2   18.65   15.03
   1  12   2    3.91    6.00
  -1 -12  -2   21.35   15.62
  -1 -12  -3   10.21   11.70
   1  12   3   24.43   10.83
   1  12   3   26.24   15.40
  -1 -12  -3   13.43    9.72
  -1 -12  -4   39.54   20.95
  -1 -12  -4   34.66   18.18
   1  13  -6    0.80    5.57
   1  13  -3   23.35   14.44
   1  13  -2   10.79    9.56
  -1 -13   2   13.48    8.52
   1  13  -1  -11.42    9.29
  -1 -13   1    6.50    9.86
   1  13   0   15.00   13.90
  -1 -13   0    4.94    9.57
  -1 -13  -1   -9.17    9.17
  -1 -13  -2   16.52   17.72
  -1 -13  -3   42.98   22.93
  -2  13   3   10.47    8.25
   2 -13  -3   24.11   20.20
  -2  13   3  -17.01   11.11
   2 -13  -3  -21.38   15.21
  -2  13   2   11.72    9.51
   2 -13  -2    9.90   11.12
   2 -13  -2  -19.82   14.95
  -2  13   1   13.79    8.17
  -2  13   1   23.11   12.64
   2 -13   3   30.52   12.68
  -2  13  -3   53.27   16.80
   2 -13   4   23.78   15.41
  -2  13  -4   -1.83    8.30
  -2  13  -5    7.17    5.17
   2 -13   5   11.69   10.16
   2 -13   6   61.23   22.61
  -2  12   6    3.83    5.61
  -2  12   5   -4.83    7.51
   2 -12  -5    0.14    2.52
   2 -12  -4   34.83   36.67
   2 -12  -4    5.94    7.50
   2 -12  -4    9.46    8.24
   2 -12  -3    4.22    9.74
  -2  12   3    1.89    4.98
   2 -12  -3   19.43   12.33
  -2  12   3   -2.05    6.78
   2 -12  -2   28.97   27.38
  -2  12   2    1.43    7.63
  -2  12   2   23.11    9.24
  -2  12   2   41.77   22.52
   2 -12  -2   39.09   18.09
   2 -12  -2   12.83   12.79
  -2  12   2   10.69    8.60
  -2  12   1   -3.60    7.06
  -2  12   1    9.49    8.91
  -2  12   1    5.91    3.89
  -2  12   1    5.78    5.67
   2 -12  -1    7.60    8.02
   2 -12  -1    3.42    8.67
   2 -12   0   -4.58    5.65
  -2  12   0    8.39    7.71
  -2  12   0   -0.79    2.91
  -2  12   0    3.33    5.86
   2 -12   0    1.79    6.06
  -2  12   0   12.39    9.66
   2 -12   0    6.17    7.99
  -2  12  -1  -11.78   12.17
  -2  12  -1   -2.45    4.61
  -2  12  -1  -12.06   10.31
   2 -12   1  -11.23    7.96
   2 -12   2   -3.73    5.02
  -2  12  -2    4.01    3.53
  -2  12  -2   10.32    7.40
  -2  12  -2    1.20    4.14
   2 -12   3   -6.27    5.44
  -2  12  -3   12.67   11.34
  -2  12  -3    8.71   11.14
  -2  12  -3    3.70    6.72
   2 -12   3    3.39    7.21
   2 -12   4   11.47    5.44
   2 -12   4    4.76    5.49
  -2  12  -4    7.19    5.09
   2 -12   4    4.71    8.19
  -2  12  -4    4.78    8.09
   2 -12   5   24.64   24.64
   2 -12   5   12.90    8.47
  -2  12  -5   -8.79    9.72
  -2  12  -5   11.76   10.71
   2 -12   5    6.85    6.70
   2 -12   6   17.99   22.12
  -2  12  -6    2.32    4.83
   2 -12   6  -13.54   10.79
  -2  12  -6  -16.40   16.61
  -2  12  -7   29.88   21.79
   2 -12   7   29.67   15.01
  -2  12  -7   22.10   11.64
  -2  12  -8   27.78   14.25
   2 -12   8   12.52   11.83
   2 -11  -7   38.16   25.49
  -2  11   7   43.42   18.86
   2 -11  -6  -11.26   14.84
  -2  11   5    6.96    8.56
   2 -11  -5   17.11   20.96
  -2  11   5    5.99   10.00
   2 -11  -5    0.13    4.31
  -2  11   5   12.97    7.67
   2 -11  -4   41.46   22.90
  -2  11   4   33.76   15.79
  -2  11   4   33.52   17.15
   2 -11  -4   28.30   15.81
  -2  11   4   27.36   14.21
   2 -11  -4   17.91   15.10
  -2  11   3   11.49   11.87
   2 -11  -3    7.86   16.33
   2 -11  -3   18.46   16.33
  -2  11   3   16.46    8.82
   2 -11  -3   16.17    9.19
   2 -11  -2   10.18    6.37
   2 -11  -2  -13.26    8.76
  -2  11   2    4.47    3.79
  -2  11   2   17.48    9.11
  -2  11   2    2.84    6.50
  -2  11   2    5.12    4.32
   2 -11  -2    6.15    9.16
   2 -11  -2    2.54    3.17
   2 -11  -1    3.81    2.87
   2 -11  -1   -8.70   10.55
  -2  11   1    8.39    8.33
  -2  11   1    6.97    6.06
  -2  11   1   26.08   17.07
   2 -11  -1    5.86    5.94
  -2  11   1    6.87    5.56
   2 -11  -1    5.98    5.34
   2 -11   0   39.44   13.62
  -2  11   0   28.30   14.62
   2 -11   0   21.93   15.68
  -2  11   0   34.28   16.73
  -2  11   0   32.90   12.85
  -2  11   0   33.27   16.21
   2 -11   0   23.64   13.70
   2 -11   0   21.26   13.25
   2 -11   1   22.33    8.43
  -2  11  -1   31.91   16.65
   2 -11   1  -12.50   15.76
  -2  11  -1    0.28    5.56
  -2  11  -1    2.09    3.03
   2 -11   1   18.41   10.14
  -2  11  -1   22.98    9.25
   2 -11   1   22.34   12.19
   2 -11   2    6.42    4.86
  -2  11  -2   16.49   11.53
   2 -11   2    9.28    7.15
  -2  11  -2    0.71    4.64
  -2  11  -2   14.53    8.13
   2 -11   2    6.32    6.25
   2 -11   2    4.50    6.40
  -2  11  -2   18.66    9.43
   2 -11   3   81.45   20.46
   2 -11   3   67.65   28.21
  -2  11  -3   34.13   14.75
  -2  11  -3   52.29   14.06
   2 -11   3   73.03   18.68
  -2  11  -3   70.57   18.49
   2 -11   3   70.54   21.68
  -2  11  -3   51.71   21.30
   2 -11   4   16.76   10.72
  -2  11  -4    5.01    8.05
   2 -11   4   16.41   22.63
  -2  11  -4   17.09    8.16
  -2  11  -4   20.77    8.69
  -2  11  -4    9.23   10.09
   2 -11   4   26.97   13.33
   2 -11   5    2.67    5.64
  -2  11  -5   13.31    8.80
  -2  11  -5    5.64    9.57
   2 -11   5   19.05   25.39
  -2  11  -5    6.81    5.98
   2 -11   5    4.48    2.98
  -2  11  -5   19.91   13.75
  -2  11  -6   16.87   10.67
  -2  11  -6    2.67    4.09
   2 -11   6   10.20    7.09
  -2  11  -6    4.29    3.63
   2 -11   7   52.68   31.50
  -2  11  -7   77.14   24.44
  -2  11  -7   74.80   20.66
   2 -11   7   82.30   22.53
   2 -11   7   55.26   21.78
  -2  11  -8   13.01   10.21
   2 -11   8   17.60   15.86
  -2  11  -8    3.38    6.94
   2 -11   8    5.47    7.02
  -2  11  -9    8.63    3.09
  -2  11  -9    6.57    4.61
  -2  11 -10   -1.45   12.75
   2 -10  -9   57.94   43.02
  -2  10   9   -3.20    7.13
   2 -10  -8   49.92   41.93
  -2  10   8   -4.37    9.45
   2 -10  -7  -24.26   26.35
  -2  10   7   -0.29    3.74
  -2  10   7   -6.58   10.56
  -2  10   7   12.72   10.88
   2 -10  -7   11.98   12.95
   2 -10  -6   19.36   21.34
  -2  10   6    4.48    5.75
   2 -10  -6    8.21   12.61
  -2  10   6   -4.82    5.42
   2 -10  -6   -3.50    6.83
  -2  10   5    2.67    3.63
   2 -10  -5   10.51   17.04
  -2  10   5    7.01    7.28
   2 -10  -5   20.06   11.96
   2 -10  -5   13.06   11.06
  -2  10   5   -2.02    5.25
   2 -10  -5    9.48    6.48
  -2  10   4   63.21   20.53
   2 -10  -4   76.31   37.17
  -2  10   4   94.33   26.91
   2 -10  -4   21.50    8.88
  -2  10   4   75.61   20.25
   2 -10  -4  123.70   25.48
   2 -10  -4   81.84   24.73
   2 -10  -3    2.55    4.47
  -2  10   3   -1.76    3.30
   2 -10  -3   21.12   25.41
   2 -10  -3    8.17    6.10
  -2  10   3   -4.00    7.36
   2 -10  -3   -4.07    5.86
  -2  10   3   13.33    8.84
   2 -10  -2   65.00   32.09
  -2  10   2   33.97   15.02
  -2  10   2   47.43   17.63
  -2  10   2   52.16   15.05
   2 -10  -1  161.50   24.10
   2 -10  -1  118.33   43.13
  -2  10   1  126.88   27.35
  -2  10   1  153.15   25.68
  -2  10   1  135.36   30.18
   2 -10  -1  132.29   27.61
   2 -10  -1  145.91   30.39
   2 -10   0   62.66   15.49
   2 -10   0   50.72   30.76
  -2  10   0   70.86   18.70
  -2  10   0   43.81   18.13
  -2  10   0   48.03   14.32
  -2  10   0   61.79   17.01
   2 -10   0   46.64   16.19
   2 -10   0   52.22   17.05
   2 -10   1   24.48    9.20
  -2  10  -1   13.84    8.84
   2 -10   1   49.91   25.03
  -2  10  -1   29.72   11.25
  -2  10  -1   27.96   15.14
  -2  10  -1   27.11   11.06
   2 -10   1   20.94   10.53
   2 -10   1   29.55   13.13
   2 -10   2   14.78    6.12
  -2  10  -2    5.92    3.73
   2 -10   2    4.81   14.54
  -2  10  -2   11.58    9.29
  -2  10  -2    8.17    3.65
   2 -10   2    8.56    4.00
   2 -10   2   15.22   10.00
   2 -10   3    6.98    5.59
   2 -10   3    2.94    9.48
  -2  10  -3   10.58    6.75
  -2  10  -3    4.76    5.05
   2 -10   3    8.62    4.54
  -2  10  -3    1.87    2.29
   2 -10   3    5.51    8.08
   2 -10   4   -0.31    3.18
   2 -10   4    9.56   11.11
  -2  10  -4   15.31   11.38
  -2  10  -4    3.02    2.54
   2 -10   4    1.22    1.79
   2 -10   4    2.70    4.56
  -2  10  -4   15.99   13.38
  -2  10  -4    8.80    5.80
  -2  10  -5   15.56   10.14
  -2  10  -5    3.78    7.16
   2 -10   5    7.46   16.76
  -2  10  -5    6.86    6.51
  -2  10  -5    5.48    6.27
   2 -10   5    0.99    4.16
   2 -10   6    0.36    3.48
  -2  10  -6    3.96    5.26
   2 -10   6   21.20   17.82
  -2  10  -6    4.68    4.06
  -2  10  -6    0.14    2.94
   2 -10   6    9.79   10.10
  -2  10  -6   -8.30    9.02
   2 -10   7   -1.04    4.17
  -2  10  -7    0.12    7.57
   2 -10   7    5.61   12.78
  -2  10  -7  -10.78    8.98
  -2  10  -7    7.08    6.11
  -2  10  -7   -0.54    4.92
   2 -10   7    3.48    7.71
  -2  10  -8   16.57   10.41
   2 -10   8    1.41    4.98
  -2  10  -8   -7.53    9.07
   2 -10   8    3.08   14.96
  -2  10  -8   -6.18    5.25
  -2  10  -8  -12.50   11.41
   2 -10   8   -9.66   10.57
   2 -10   9   19.52   18.33
  -2  10  -9   21.30   15.57
  -2  10  -9    5.72    4.21
   2 -10   9   12.56    9.67
   2 -10  10    3.07    9.72
  -2  10 -10    1.52    8.09
   2 -10  10    2.53    6.18
  -2  10 -10   13.65   12.26
   2 -10  10    6.94    7.82
  -2  10 -11   70.41   27.97
   2  -9 -11   29.45   29.78
   2  -9 -10  -41.20   27.27
  -2   9  10   -3.53    7.76
  -2   9   9    6.83    6.19
   2  -9  -9    1.41    5.84
   2  -9  -9    1.75    8.39
   2  -9  -8   -9.15   24.06
  -2   9   8   -8.17    7.27
  -2   9   8  -13.56   13.62
   2  -9  -8   -3.35   17.91
  -2   9   8    0.28    1.31
  -2   9   7   30.44   12.89
   2  -9  -7   41.57   25.98
  -2   9   7    9.83    7.36
   2  -9  -7   34.69   22.43
  -2   9   7   21.03   11.69
   2  -9  -7   16.63    7.13
  -2   9   6   73.11   19.61
   2  -9  -6   66.92   33.87
   2  -9  -6   92.10   33.62
  -2   9   6   79.27   24.69
  -2   9   6   79.89   21.19
   2  -9  -6  120.90   21.81
   2  -9  -5   -8.92    6.20
  -2   9   5    2.70    3.45
   2  -9  -5    4.75    2.26
  -2   9   5    6.58    6.81
   2  -9  -5    4.99    5.67
  -2   9   5    2.43    4.09
   2  -9  -4   59.12   13.62
  -2   9   4   49.81   16.26
   2  -9  -4   21.43   20.28
  -2   9   4   44.51   17.54
   2  -9  -4   42.46   17.84
  -2   9   4   37.83   13.71
   2  -9  -4   51.79   14.74
   2  -9  -3   83.69   16.72
  -2   9   3   33.86   13.31
   2  -9  -3   32.93   22.54
  -2   9   3   44.78   16.37
   2  -9  -3   42.47   16.39
  -2   9   3   74.02   18.80
   2  -9  -3   58.55   16.43
   2  -9  -3   43.88   16.61
   2  -9  -2   40.47   11.15
  -2   9   2   16.91    9.31
   2  -9  -2   26.30   16.27
   2  -9  -2    9.68    7.30
  -2   9   2   18.26   10.22
   2  -9  -2   34.63   12.31
  -2   9   2   29.52   11.68
   2  -9  -2   22.70   10.15
   2  -9  -1  240.43   28.20
   2  -9  -1  168.08   48.63
  -2   9   1  154.33   28.39
  -2   9   1  199.32   28.07
   2  -9  -1  183.92   31.55
  -2   9   1  203.87   30.08
   2  -9  -1  225.74   31.96
   2  -9   0   95.83   17.54
  -2   9   0   82.07   21.02
   2  -9   0   74.86   29.86
  -2   9   0   66.15   15.85
  -2   9   0   81.27   21.56
   2  -9   0   63.38   18.07
  -2   9   0   87.89   19.47
   2  -9   0   68.77   17.30
   2  -9   1    9.27    4.97
  -2   9  -1    2.05    4.36
   2  -9   1    3.51   11.92
  -2   9  -1    0.39    3.22
  -2   9  -1    4.93    3.80
  -2   9  -1    7.40    4.77
   2  -9   1   10.77    5.91
   2  -9   1   11.83    7.70
   2  -9   2   -0.08    3.55
  -2   9  -2    9.86    8.04
   2  -9   2   -1.05   12.64
  -2   9  -2    7.44    6.17
  -2   9  -2    2.27    3.98
  -2   9  -2    7.42    6.23
   2  -9   2    2.56    4.13
   2  -9   2   11.58    9.00
   2  -9   3   22.96    8.85
  -2   9  -3   11.39    7.25
   2  -9   3   10.28    6.10
  -2   9  -3   19.72    7.87
  -2   9  -3   29.10   11.86
  -2   9  -3   19.28    8.19
   2  -9   3   30.43    9.89
   2  -9   3   15.01    7.50
   2  -9   4    8.91    6.39
  -2   9  -4   12.74    8.53
   2  -9   4    7.64   11.96
  -2   9  -4   11.24    5.69
  -2   9  -4   12.40    8.80
   2  -9   4    4.99    2.93
   2  -9   5   19.99    9.11
  -2   9  -5   10.57    6.72
  -2   9  -5    6.20    6.28
   2  -9   5   -2.54    1.68
  -2   9  -5   12.69    5.63
  -2   9  -5   12.54    5.91
   2  -9   5    8.50    5.93
   2  -9   5   17.42    5.55
  -2   9  -6    0.96    1.40
   2  -9   6    7.83    7.05
   2  -9   6   -0.25    2.87
  -2   9  -6    6.66    2.17
  -2   9  -6    6.41    7.44
   2  -9   6    2.28    4.74
   2  -9   7    7.32    2.69
  -2   9  -7   13.39    8.37
   2  -9   7    9.34   12.96
  -2   9  -7    0.27    4.66
  -2   9  -7   11.90    6.21
  -2   9  -7    3.39    4.87
   2  -9   7   11.73    8.00
   2  -9   8    4.79    5.58
  -2   9  -8    7.49    6.99
  -2   9  -8    1.19    3.23
  -2   9  -8   -0.07    3.42
   2  -9   8   -3.20    6.64
  -2   9  -9    4.31    3.12
   2  -9   9    3.16    2.83
   2  -9   9   11.22   14.52
  -2   9  -9    8.75    7.75
  -2   9  -9    3.52    2.23
   2  -9   9    5.60    9.68
  -2   9 -10   11.96   11.75
   2  -9  10    3.55    7.57
  -2   9 -10   -3.01    5.94
  -2   9 -10   -6.13    4.93
   2  -9  10    4.03    4.89
   2  -9  11    3.38    6.17
  -2   9 -11   -3.53    4.27
   2  -9  11    5.48    4.50
  -2   9 -11    0.44    8.17
  -2   9 -12    8.89    9.44
   2  -9  12   -3.09    8.12
  -2   9 -13   -9.57   10.75
   2  -8 -12  -74.34   43.81
   2  -8 -12   28.85   17.00
   2  -8 -11   13.08   23.33
  -2   8  11   12.86   10.90
  -2   8  10   -5.42   10.10
   2  -8 -10    8.25   22.10
   2  -8 -10   -2.93    8.16
  -2   8  10   -0.36    4.67
   2  -8  -9  -22.72   24.67
   2  -8  -9    7.99   13.55
  -2   8   9    1.70    2.09
  -2   8   8   23.32   18.43
   2  -8  -8   28.11   17.82
  -2   8   8   18.00    9.89
   2  -8  -8   24.72   14.26
  -2   8   8   17.13   12.29
   2  -8  -7   18.07   16.18
  -2   8   7   23.72   13.19
  -2   8   7   10.05    9.48
   2  -8  -7    3.75   12.14
  -2   8   7   10.57    5.12
   2  -8  -6  165.04   26.25
  -2   8   6  154.87   28.35
   2  -8  -6  139.78   47.30
   2  -8  -6  158.75   39.49
  -2   8   6  167.71   33.47
   2  -8  -6  209.11   27.05
   2  -8  -5   65.54   16.36
  -2   8   5   78.78   18.95
   2  -8  -5  101.77   42.70
  -2   8   5   60.71   21.39
   2  -8  -5   50.05   19.69
   2  -8  -5  119.13   26.63
  -2   8   5   81.73   19.77
   2  -8  -4  115.72   18.51
   2  -8  -4   65.77   30.09
   2  -8  -4  100.47   28.57
  -2   8   4   99.54   21.54
   2  -8  -4  104.33   19.47
   2  -8  -3   95.92   17.19
  -2   8   3   78.58   19.69
   2  -8  -3   56.01   24.47
   2  -8  -3   89.08   25.44
  -2   8   3   73.13   20.99
   2  -8  -3   84.50   21.72
   2  -8  -3   98.08   19.38
  -2   8   3   77.07   19.32
   2  -8  -2  165.43   20.81
   2  -8  -2  117.45   38.15
  -2   8   2  134.53   23.37
  -2   8   2  125.48   27.18
   2  -8  -2  151.72   31.13
   2  -8  -2  118.12   24.88
  -2   8   2  157.25   25.00
   2  -8  -2  167.18   24.67
   2  -8  -1    3.40    4.97
  -2   8   1   11.16    7.92
   2  -8  -1    4.84   10.05
  -2   8   1   22.54   14.76
   2  -8  -1    0.70    9.92
   2  -8  -1    2.67    3.62
   2  -8  -1   -2.59    4.54
  -2   8   1    9.75    8.01
   2  -8   0  213.95   25.14
   2  -8   0  145.80   41.90
  -2   8   0  157.30   25.99
  -2   8   0  187.37   25.26
  -2   8   0  148.43   29.04
   2  -8   0  189.63   27.61
  -2   8   0  195.91   28.66
   2  -8   1    5.46    4.01
  -2   8  -1   -0.53    2.64
   2  -8   1    9.76    7.33
  -2   8  -1    4.85    6.34
  -2   8  -1    7.92    5.85
   2  -8   1    3.77    2.77
   2  -8   1    3.96    3.80
  -2   8  -1   -1.93    5.32
   2  -8   2   95.36   17.73
  -2   8  -2  103.57   22.36
   2  -8   2   57.84   24.90
  -2   8  -2   84.47   27.25
  -2   8  -2  128.84   25.82
   2  -8   2   57.78   14.44
   2  -8   2   99.51   21.60
   2  -8   3   38.87   11.51
   2  -8   3   20.34   19.11
  -2   8  -3   32.30   11.61
  -2   8  -3   29.92    9.12
  -2   8  -3   30.57   12.04
   2  -8   3   31.59    9.48
  -2   8  -3   32.59   11.45
   2  -8   3   23.18   10.94
   2  -8   4   11.76    9.37
   2  -8   4   14.06   16.80
  -2   8  -4   27.38   15.10
  -2   8  -4   24.05   10.65
   2  -8   4    5.56    2.15
   2  -8   4    7.43   10.66
  -2   8  -4   57.71   17.37
  -2   8  -4   19.19   19.19
  -2   8  -5   87.77   20.60
   2  -8   5   47.17   24.06
   2  -8   5   72.20   17.62
  -2   8  -5   92.39   22.71
   2  -8   5   49.88   16.90
  -2   8  -5   84.95   23.09
   2  -8   5   76.75   12.26
   2  -8   6   16.45   10.04
  -2   8  -6   27.60   10.43
   2  -8   6   20.30   16.27
  -2   8  -6   26.46   13.29
  -2   8  -6   18.79   11.24
   2  -8   6   21.06   11.56
  -2   8  -6   16.05   15.01
   2  -8   7   53.87   17.09
   2  -8   7   51.63   23.58
  -2   8  -7   80.17   22.78
  -2   8  -7   96.03   18.19
  -2   8  -7   67.96   21.94
   2  -8   7   59.53   19.27
   2  -8   8   44.13   19.88
  -2   8  -8   84.92   21.26
   2  -8   8   63.46   24.86
  -2   8  -8   86.68   25.59
  -2   8  -8  114.29   18.85
   2  -8   8   45.82   18.33
  -2   8  -9   27.57   11.42
   2  -8   9   38.04   15.53
   2  -8   9   38.57   18.15
  -2   8  -9   27.03   13.00
  -2   8  -9   39.58   10.16
   2  -8   9   34.62   15.21
   2  -8  10    4.83    6.66
  -2   8 -10    8.39    5.08
  -2   8 -10    8.19    9.21
   2  -8  10   -3.16    9.84
  -2   8 -10    7.85    5.42
   2  -8  10   -1.31    7.54
   2  -8  11   -0.83    6.57
  -2   8 -11   13.73   10.75
  -2   8 -11   20.08   13.26
  -2   8 -11    5.88    4.67
   2  -8  11   -1.58    5.90
  -2   8 -12   -3.27    3.51
  -2   8 -12    6.52    6.07
   2  -8  12   10.81   10.28
  -2   8 -12   22.32   13.34
   2  -8  12   35.96   18.86
  -2   8 -12   19.57    6.15
   2  -8  12    3.23    4.15
  -2   8 -13    3.88    5.41
   2  -8  13    7.03    9.62
   2  -7 -12  -37.14   40.41
   2  -7 -12    4.33   10.51
   2  -7 -11   21.40    9.38
  -2   7  11   27.49   15.97
  -2   7  11   21.33   12.95
   2  -7 -11    4.54   15.80
  -2   7  11   17.37   12.53
   2  -7 -10    1.31   14.09
  -2   7  10   -6.60    9.10
   2  -7 -10   -9.60   13.37
  -2   7  10   16.71   11.30
  -2   7   9   -0.82    2.16
   2  -7  -9    2.83    8.41
   2  -7  -9  -11.91   13.75
  -2   7   9    4.93    6.59
  -2   7   9   10.13    8.86
   2  -7  -8    7.45    8.88
  -2   7   8   53.55   20.22
   2  -7  -8   57.28   24.47
  -2   7   8   57.65   19.18
   2  -7  -8   70.85   12.33
  -2   7   8   55.07   18.95
  -2   7   7   14.26   12.72
   2  -7  -7    2.75   14.80
   2  -7  -7    1.64    4.67
  -2   7   7    9.66   10.44
   2  -7  -7    0.57    1.91
   2  -7  -6   33.15   13.04
   2  -7  -6   74.52   32.30
   2  -7  -6   16.44   10.67
  -2   7   6   54.13   16.32
   2  -7  -6   57.92   12.94
   2  -7  -5   30.95   10.09
   2  -7  -5   19.58   16.53
   2  -7  -5   23.32   16.99
  -2   7   5   26.65   12.24
  -2   7   5   30.82   10.90
   2  -7  -5   37.44   10.06
   2  -7  -4   13.76    7.81
   2  -7  -4    7.03   13.42
  -2   7   4   11.21   10.56
  -2   7   4   29.70   15.04
   2  -7  -4    7.45    5.81
  -2   7   4   17.57   12.68
   2  -7  -4   12.97    6.20
   2  -7  -3   32.81    8.71
   2  -7  -3   30.55   19.22
  -2   7   3   29.62   10.83
   2  -7  -3   54.06   19.46
  -2   7   3   43.23   14.86
  -2   7   3   41.90   12.95
   2  -7  -3   46.16   12.01
   2  -7  -2   -0.42    2.95
  -2   7   2   -2.65    1.93
   2  -7  -2   -3.51    8.31
  -2   7   2   -2.54    5.16
  -2   7   2    0.79    4.66
   2  -7  -2   -1.90    2.12
   2  -7  -2    1.32    2.56
   2  -7  -1   67.89   12.24
  -2   7   1   53.76   14.08
  -2   7   1   48.77   14.54
   2  -7  -1   33.59   14.18
  -2   7   1   53.96   13.75
   2  -7   0    8.53    5.68
  -2   7   0    8.06   10.26
  -2   7   0    9.35    8.29
  -2   7   0    1.35    9.56
   2  -7   0    3.49    2.22
  -2   7   0   14.28   13.01
   2  -7   0    3.63    5.10
   2  -7   1   13.36    4.98
  -2   7  -1    6.63    5.32
  -2   7  -1   10.05    4.73
  -2   7  -1    3.63    4.31
   2  -7   1    6.03    3.81
   2  -7   1   10.54    7.09
  -2   7  -1    9.78    7.01
   2  -7   2  145.53   19.13
  -2   7  -2  111.58   20.27
   2  -7   2  109.77   31.23
  -2   7  -2  104.01   21.42
  -2   7  -2  114.90   17.86
   2  -7   2   98.66   16.99
  -2   7  -2  129.44   20.94
   2  -7   2  139.44   22.41
   2  -7   3    6.67    5.50
  -2   7  -3    3.99    3.55
   2  -7   3    4.25    6.35
  -2   7  -3    4.93   10.86
  -2   7  -3    4.81    5.27
   2  -7   3    4.77    5.04
   2  -7   3    2.64    3.47
  -2   7  -3   10.13    6.29
   2  -7   4    0.73    1.79
  -2   7  -4    3.31    4.40
   2  -7   4    4.30    6.39
  -2   7  -4    3.58    2.32
  -2   7  -4    1.56    5.94
  -2   7  -4    2.94    3.91
   2  -7   4    5.14    5.33
  -2   7  -5   13.75    7.56
   2  -7   5   -3.97    5.14
   2  -7   5   14.31   11.14
  -2   7  -5    5.32    8.00
  -2   7  -5    0.12    1.75
  -2   7  -5    8.14    7.29
   2  -7   5    1.44    1.99
   2  -7   5    0.20    2.92
   2  -7   6   69.46   16.62
  -2   7  -6   95.95   19.27
   2  -7   6   41.88   20.30
  -2   7  -6   53.90   16.41
  -2   7  -6   76.76   13.79
  -2   7  -6   66.42   19.19
   2  -7   6   71.41   17.65
  -2   7  -7    7.22    8.18
   2  -7   7    9.57    7.39
   2  -7   7    4.30    3.15
  -2   7  -7    0.11    6.03
  -2   7  -7    2.65    3.69
  -2   7  -7   -6.28    5.78
   2  -7   7   -8.66    8.18
   2  -7   8   98.18   22.13
  -2   7  -8  105.88   26.65
  -2   7  -8   95.55   17.09
   2  -7   8   75.49   20.75
   2  -7   9   73.04   20.93
  -2   7  -9   94.32   21.25
   2  -7   9   95.47   29.54
  -2   7  -9   81.30   23.74
  -2   7  -9  114.26   18.48
   2  -7   9  106.80   25.64
   2  -7  10   18.22   11.46
  -2   7 -10    8.56    7.94
  -2   7 -10   14.21   12.58
   2  -7  10   31.27   18.20
  -2   7 -10   22.93    8.43
   2  -7  10   11.58    8.74
  -2   7 -11   -6.80    6.20
   2  -7  11   22.54   14.29
  -2   7 -11    8.74   10.35
   2  -7  11    1.51    6.51
  -2   7 -11    7.68    0.96
   2  -7  11   11.44   10.96
  -2   7 -12    3.21    7.45
  -2   7 -12   -1.34    3.99
  -2   7 -12    5.36    2.48
   2  -7  12    2.69    4.86
  -2   7 -13   12.12   14.37
   2  -7  13   35.11   18.68
  -2   7 -13   20.96   10.02
   2  -7  13   27.42   16.46
  -2   7 -13   11.72   13.00
  -2   7 -13   15.01    7.77
   2  -7  13    7.53    2.85
  -2   7 -14   -7.03   14.86
  -2   7 -14    7.90    5.63
   2  -7  14   -3.58    8.07
   2  -7  15  -22.30   18.86
  -2   6  12    4.92    5.49
   2  -6 -12  -20.99   29.10
  -2   6  12  -15.40   15.68
   2  -6 -12   12.11   14.71
  -2   6  12    0.16    4.40
   2  -6 -11    4.78    8.05
  -2   6  11    4.19    6.37
  -2   6  10    7.36    1.91
   2  -6 -10  -19.48   18.47
  -2   6  10   -6.18    7.86
   2  -6 -10   13.17   20.19
  -2   6  10    3.31    4.84
  -2   6   9   -0.31    2.48
   2  -6  -9    8.33    6.30
  -2   6   9   12.87    8.68
  -2   6   9    6.17    6.51
  -2   6   8   36.39   16.49
   2  -6  -8   14.52   16.10
   2  -6  -8    7.95    7.42
  -2   6   8   21.20    9.85
   2  -6  -8   33.42    6.99
  -2   6   7   33.09   13.59
   2  -6  -7   16.87   15.73
  -2   6   7   24.47   11.59
   2  -6  -7   26.41   13.99
   2  -6  -7   40.85    8.48
  -2   6   7   29.25   12.23
  -2   6   6   43.90   18.28
  -2   6   6   78.84   19.31
   2  -6  -6   51.23   20.92
  -2   6   6   37.32   12.88
   2  -6  -6   76.16   13.03
   2  -6  -5   -5.55   13.05
  -2   6   5    1.35    3.06
  -2   6   5    0.10    3.90
  -2   6   5    1.29    1.70
   2  -6  -5   13.78    6.44
   2  -6  -4   55.56   12.21
   2  -6  -4   29.88   10.25
   2  -6  -4   31.27   17.09
  -2   6   4   32.23   12.51
   2  -6  -4   47.85   15.19
  -2   6   4   42.06   11.16
   2  -6  -4   48.42    9.86
   2  -6  -3   55.98   10.80
   2  -6  -3   44.65   11.02
   2  -6  -3   45.58    5.69
   2  -6  -3   47.69   20.96
  -2   6   3   36.93   10.66
  -2   6   3   52.76   14.61
   2  -6  -3   46.05   16.02
  -2   6   3   54.29   12.88
   2  -6  -3   65.84   12.03
   2  -6  -2   29.13    7.20
   2  -6  -2   13.92    9.62
  -2   6   2   31.76    9.52
   2  -6  -2   22.35   12.38
  -2   6   2   38.10   12.61
   2  -6  -2   31.67   10.83
   2  -6  -2   29.22    8.93
   2  -6  -1    7.88    5.25
   2  -6  -1   27.32   11.47
  -2   6   1   22.47    7.63
   2  -6  -1   26.70    9.69
   2  -6  -1   26.32    7.92
   2  -6   0    3.18    2.41
  -2   6   0    5.49    4.42
   2  -6   0    9.60    6.07
  -2   6   0    6.29    3.33
  -2   6   0   -2.18    3.83
   2  -6   0    6.50    5.93
   2  -6   0    0.28    1.36
   2  -6   0    1.65    0.59
  -2   6   0    2.87    1.87
   2  -6   1   50.77   10.09
  -2   6  -1   34.40   10.31
   2  -6   1   46.55   17.22
  -2   6  -1   37.79    9.74
  -2   6  -1   54.57   14.59
   2  -6   1   34.96    9.83
  -2   6  -1   57.89   12.32
   2  -6   1   48.22   11.84
   2  -6   2  134.54   17.64
  -2   6  -2  122.51   19.88
   2  -6   2  101.90   26.93
  -2   6  -2  126.92   17.80
  -2   6  -2  126.92   21.49
   2  -6   2  107.03   16.47
   2  -6   2  127.53   19.68
  -2   6  -2  133.44   19.68
   2  -6   3   43.50   10.11
   2  -6   3   39.67   16.80
  -2   6  -3   37.90    9.94
  -2   6  -3   35.82   12.39
   2  -6   3   33.69    8.91
   2  -6   3   27.16    9.70
   2  -6   4  123.39   18.41
  -2   6  -4  116.72   21.06
  -2   6  -4  109.01   16.25
   2  -6   4  107.17   15.20
  -2   6  -4  116.14   20.10
   2  -6   4  123.82   21.46
  -2   6  -5    4.75    1.12
   2  -6   5   15.81    7.60
   2  -6   5   13.52   10.47
  -2   6  -5    6.63    6.14
  -2   6  -5    8.81    4.41
   2  -6   5    4.24    4.14
  -2   6  -5    9.17    7.30
   2  -6   5    6.23    2.92
  -2   6  -6    9.97    5.96
   2  -6   6   15.45    7.57
  -2   6  -6   17.70    5.78
   2  -6   6   22.84   10.18
  -2   6  -6   12.57    5.39
   2  -6   6    9.96    5.62
  -2   6  -6   10.41    6.64
   2  -6   7    6.38    6.44
  -2   6  -7    8.38    7.54
  -2   6  -7    5.01    4.82
   2  -6   7    5.06    5.23
   2  -6   7    3.93    3.28
  -2   6  -8    0.66    2.05
   2  -6   8    1.19    2.93
   2  -6   8    1.22    4.27
  -2   6  -8   -6.81    7.20
  -2   6  -8    0.18    0.56
   2  -6   8    1.84    4.60
  -2   6  -9   26.70   11.98
  -2   6  -9   44.93   11.39
   2  -6   9   24.71   12.09
  -2   6 -10    5.77    9.35
   2  -6  10    0.14    2.61
   2  -6  10   10.66   12.17
  -2   6 -10    8.24    9.35
  -2   6 -10    2.31    2.69
   2  -6  10   -2.38    5.29
  -2   6 -11   -1.11    2.69
   2  -6  11   -4.22    5.81
   2  -6  11    2.73   12.01
  -2   6 -11    4.47    5.22
  -2   6 -11  -10.08    7.41
   2  -6  11   -2.62    3.93
  -2   6 -12   10.93   11.75
   2  -6  12    8.30   11.49
  -2   6 -12    5.17    7.58
   2  -6  12   19.71   14.30
  -2   6 -12    1.13    6.92
  -2   6 -12    8.09    5.29
   2  -6  12  -12.40   13.03
   2  -6  13   31.13   17.93
  -2   6 -13    9.16    5.78
  -2   6 -13   15.84   15.24
   2  -6  13    7.46    6.40
  -2   6 -13    5.29    7.40
  -2   6 -13   28.53    9.80
   2  -6  13   10.14    7.47
  -2   6 -14    4.39    7.75
   2  -6  14   20.02   14.15
  -2   6 -14   27.65   10.85
   2  -6  14   23.13   12.12
  -2   6 -15  -15.83   15.55
  -2   6 -15    1.49    5.33
   2  -5 -14  -32.39   22.16
   2  -5 -13    6.88   12.07
   2  -5 -13  -10.89    9.24
   2  -5 -13    5.41   16.99
   2  -5 -13   -3.82    7.12
  -2   5  13  -10.78    9.95
   2  -5 -12    8.78   13.26
   2  -5 -12    6.31    5.96
   2  -5 -11    6.53    7.44
  -2   5  11    1.94    4.18
   2  -5 -11   -2.06    4.80
  -2   5  11   -2.95    4.85
  -2   5  11    1.22    4.08
  -2   5  10    4.18    5.89
   2  -5 -10    3.33    7.96
   2  -5 -10   -3.47    7.61
  -2   5  10    8.09    7.15
  -2   5  10    2.46    3.43
  -2   5   9    4.03    4.15
   2  -5  -9   -1.12   10.42
   2  -5  -9    7.76   12.58
   2  -5  -9    4.98    8.29
  -2   5   9    5.44    6.76
  -2   5   9    2.89    1.93
   2  -5  -8   -3.46    1.90
  -2   5   8   -0.94    1.54
   2  -5  -8   -7.52   12.53
  -2   5   8    4.52    4.20
   2  -5  -8    8.42    8.90
  -2   5   8   13.12    8.26
   2  -5  -8   10.95    3.09
   2  -5  -7   84.10   32.07
   2  -5  -7   60.69   25.24
  -2   5   7   94.92   24.58
   2  -5  -7   92.41   26.27
  -2   5   7   99.98   22.17
   2  -5  -7  118.87   12.29
  -2   5   7  109.72   21.21
  -2   5   6  179.78   29.85
   2  -5  -6   99.17   32.78
  -2   5   6  140.54   25.09
   2  -5  -6  132.60   29.73
  -2   5   6  178.38   26.22
   2  -5  -5    5.34    3.35
  -2   5   5    5.20    4.00
   2  -5  -5    7.85   10.24
  -2   5   5   10.97    6.12
   2  -5  -5    5.52    4.47
   2  -5  -5   12.18    4.45
  -2   5   5    9.14    6.04
   2  -5  -4   14.89    4.80
   2  -5  -4   13.11   15.01
  -2   5   4   23.52    9.57
   2  -5  -4   11.06    3.93
  -2   5   4   18.54    9.00
   2  -5  -4   24.66    7.03
   2  -5  -3    8.67    3.42
   2  -5  -3    8.00    3.97
   2  -5  -3   10.14    2.61
   2  -5  -3    7.86    2.03
  -2   5   3   16.85    8.83
   2  -5  -3    0.36    8.25
   2  -5  -3    5.20    6.17
  -2   5   3   11.52   10.44
  -2   5   3   15.98   11.75
   2  -5  -3   16.76    6.08
   2  -5  -2   99.91   10.99
   2  -5  -2   90.73   13.18
  -2   5   2   80.55   14.42
   2  -5  -2   69.46   22.72
  -2   5   2   78.78   15.70
   2  -5  -2   84.04   19.48
  -2   5   2   99.48   17.26
   2  -5  -2   73.21   15.69
   2  -5  -2   93.76   13.72
   2  -5  -1  953.74   37.10
  -2   5   1  746.99   44.40
   2  -5  -1  691.74   69.76
   2  -5  -1  802.23   63.54
  -2   5   1  750.27   49.03
   2  -5  -1  860.75   45.73
  -2   5   1  866.62   48.94
   2  -5  -1  835.08   51.19
  -2   5   0   15.20    6.81
   2  -5   0   24.34    5.87
  -2   5   0   23.95    7.56
   2  -5   0   22.85   13.97
   2  -5   0   16.90    8.56
  -2   5   0   16.21    5.77
  -2   5   0   19.97    7.42
  -2   5   0   27.01    8.46
   2  -5   0   24.08    7.60
   2  -5   0   26.02    8.28
   2  -5   1    1.77    2.06
  -2   5  -1    1.78    3.86
   2  -5   1    1.92    5.57
  -2   5  -1   -0.26    2.55
  -2   5  -1    1.32    2.22
  -2   5  -1    4.21    3.52
   2  -5   1    2.15    2.64
   2  -5   1    1.42    3.89
   2  -5   2  234.89   21.10
  -2   5  -2  206.31   25.20
   2  -5   2  213.98   36.67
  -2   5  -2  207.14   21.66
  -2   5  -2  226.96   26.00
   2  -5   2  231.39   25.04
   2  -5   2  198.05   21.29
  -2   5  -2  212.51   24.12
   2  -5   3  345.07   27.36
  -2   5  -3  306.46   30.01
   2  -5   3  297.25   41.63
  -2   5  -3  327.45   27.12
  -2   5  -3  299.31   30.83
   2  -5   3  304.17   25.67
  -2   5  -3  345.64   30.51
   2  -5   3  302.37   30.37
   2  -5   4  512.35   37.23
   2  -5   4  579.54   58.79
  -2   5  -4  516.97   40.95
  -2   5  -4  547.09   43.86
  -2   5  -4  513.63   35.60
  -2   5  -4  564.02   32.13
   2  -5   4  536.92   33.42
  -2   5  -4  554.05   40.49
   2  -5   4  521.46   40.88
   2  -5   5    8.03    3.38
  -2   5  -5    9.41    5.08
   2  -5   5    8.47    3.22
  -2   5  -5   11.59    6.68
  -2   5  -5   11.56    5.20
   2  -5   5   17.87    4.96
  -2   5  -5   11.05    3.69
  -2   5  -5    8.23    4.69
   2  -5   6   48.35   12.68
  -2   5  -6   37.17   10.76
   2  -5   6   49.69   17.16
  -2   5  -6   44.18   13.50
  -2   5  -6   50.80   11.19
   2  -5   6   49.01   13.67
  -2   5  -6   57.12    9.04
   2  -5   7  266.83   32.65
   2  -5   7  293.26   45.07
  -2   5  -7  293.80   37.18
  -2   5  -7  296.69   27.53
  -2   5  -7  295.68   20.85
   2  -5   7  210.60   30.57
  -2   5  -7  245.19   30.69
  -2   5  -8   29.72   10.68
   2  -5   8   39.83   12.23
   2  -5   8   35.05   16.45
  -2   5  -8   25.82   12.38
  -2   5  -8   32.68    9.64
   2  -5   8   24.47   11.34
  -2   5  -8   35.61    7.28
  -2   5  -9   -1.72    3.72
   2  -5   9    3.60    3.05
   2  -5   9   11.08   10.67
  -2   5  -9    1.66    3.47
  -2   5  -9   -1.58    1.10
   2  -5   9    3.23    5.89
  -2   5 -10   -0.21    1.71
   2  -5  10   -0.27    3.65
   2  -5  10   -5.41    8.60
  -2   5 -10    5.42    6.69
  -2   5 -10    3.60    3.60
   2  -5  10   -6.51    8.20
  -2   5 -11   37.75   19.71
  -2   5 -11   45.69   15.36
   2  -5  11   40.34   17.45
   2  -5  11   50.16   19.68
  -2   5 -11   47.65   11.54
   2  -5  11   41.24   15.32
  -2   5 -12    7.20    6.25
  -2   5 -12   17.62   11.92
   2  -5  12   32.37   16.32
   2  -5  12   15.18   12.27
  -2   5 -12    8.87    6.83
  -2   5 -12   16.00    8.53
   2  -5  12   12.87   11.39
  -2   5 -13    8.95    9.11
  -2   5 -13   10.49    9.95
   2  -5  13    5.33    4.77
  -2   5 -13    9.61    6.37
   2  -5  13    6.19    7.89
  -2   5 -14   19.06   12.74
  -2   5 -14   10.74    8.47
   2  -5  14  -15.76   12.78
  -2   5 -14    1.39    1.73
   2  -5  14    6.99    5.02
  -2   5 -14  -26.63   17.32
  -2   5 -15   -7.42    1.95
   2  -5  15    2.72    7.74
  -2   5 -15    2.75    3.96
   2  -4 -14   -8.32   13.03
   2  -4 -14   20.04   15.54
   2  -4 -13   14.77   19.42
  -2   4  13    5.44    5.81
   2  -4 -13   17.33   14.55
  -2   4  13   17.88   13.42
  -2   4  13   -2.66    5.83
   2  -4 -12   32.49   33.50
  -2   4  12   19.25   13.66
   2  -4 -12   23.07   25.88
  -2   4  12   25.53   13.34
   2  -4 -12   15.02   14.70
  -2   4  12   16.79   10.10
   2  -4 -12   22.46   13.66
  -2   4  12    2.56    0.97
  -2   4  11    4.19    3.55
   2  -4 -11   17.03   18.07
   2  -4 -11    3.02   11.86
  -2   4  11   -4.52    3.41
   2  -4 -11   -8.56   10.91
  -2   4  11    8.13    6.53
  -2   4  11   -1.67    3.96
   2  -4 -10   16.51   18.75
  -2   4  10   12.37    8.07
  -2   4  10   -2.37    4.00
   2  -4 -10    4.21   18.44
  -2   4  10    1.00    5.40
   2  -4 -10   -5.90    8.74
  -2   4  10    0.46    3.04
   2  -4  -9    1.33    7.40
  -2   4   9    3.75    2.43
   2  -4  -9  -13.98   15.91
  -2   4   9   10.75    7.29
  -2   4   9    4.76    5.96
   2  -4  -9    0.19    3.63
  -2   4   9   15.54    8.51
   2  -4  -8   -2.43    7.98
  -2   4   8    5.88    6.53
  -2   4   8    8.68    6.63
   2  -4  -8   16.00   10.52
   2  -4  -8   11.11   11.06
  -2   4   8   13.74    5.68
  -2   4   8    7.87    5.65
  -2   4   7    6.92    4.22
   2  -4  -7   -3.11    5.66
   2  -4  -7   -0.44    3.58
  -2   4   7   13.51    9.34
   2  -4  -7    6.64    8.13
  -2   4   7    9.94    8.19
  -2   4   7    8.09    8.09
   2  -4  -7    1.40    1.11
   2  -4  -6   53.28   27.36
   2  -4  -6   34.18   20.68
  -2   4   6   48.52   15.19
  -2   4   6   30.37   13.00
   2  -4  -6   23.40    5.92
  -2   4   6   37.25   12.99
  -2   4   6   50.36   14.27
   2  -4  -5   10.22    5.35
   2  -4  -5   27.65   18.43
   2  -4  -5   34.67   19.40
   2  -4  -5    9.40    7.42
  -2   4   5   14.54    8.07
   2  -4  -5   16.29    4.81
   2  -4  -4   -0.23    1.12
   2  -4  -4   -3.15    5.86
  -2   4   4   -0.95    3.29
   2  -4  -4   -3.77    7.39
  -2   4   4    3.68    5.04
   2  -4  -4    0.70    2.30
  -2   4   4    2.08    3.98
  -2   4   4   -0.87    0.81
   2  -4  -4    0.03    1.19
   2  -4  -3  308.58   14.02
   2  -4  -3  334.59   17.47
   2  -4  -3  263.96   17.90
   2  -4  -3  259.45   42.83
   2  -4  -3  390.67   44.50
  -2   4   3  284.36   30.69
  -2   4   3  360.29   31.48
   2  -4  -3  273.52   30.55
   2  -4  -3  381.68   24.50
   2  -4  -2  115.69   11.48
   2  -4  -2  227.33   17.35
  -2   4   2  273.71   30.75
   2  -4  -2  229.15   34.21
  -2   4   2  372.81   34.44
  -2   4   2  366.58   36.10
   2  -4  -2  247.53   32.69
   2  -4  -2  312.58   27.45
   2  -4  -1  504.02   20.98
  -2   4   1  425.60   29.41
   2  -4  -1  453.45   46.37
  -2   4   1  446.29   34.34
  -2   4   1  509.71   34.42
   2  -4  -1  396.90   33.28
   2  -4  -1  450.88   29.04
   2  -4   0  302.75   18.54
  -2   4   0  200.17   23.11
   2  -4   0  127.15   25.20
  -2   4   0  217.40   32.56
  -2   4   0  248.26   26.52
   2  -4   0  127.02   21.83
   2  -4   0  227.28   25.43
  -2   4   0  345.46   29.09
   2  -4   1  793.67   33.63
  -2   4  -1  831.04   41.21
   2  -4   1  668.32   58.99
  -2   4  -1  685.74   39.47
  -2   4  -1  781.61   44.50
  -2   4  -1  739.06   38.72
   2  -4   1  761.30   41.86
  -2   4  -1  768.42   42.38
   2  -4   1  748.85   41.33
   2  -4   2  292.26   23.89
   2  -4   2  308.78   40.20
  -2   4  -2  290.69   28.67
  -2   4  -2  337.77   27.64
  -2   4  -2  369.74   31.32
   2  -4   2  211.23   23.03
  -2   4  -2  322.37   29.28
   2  -4   2  279.60   28.87
   2  -4   3 1016.29   47.49
  -2   4  -3  916.59   49.95
   2  -4   3  954.80   71.41
  -2   4  -3  954.48   52.46
  -2   4  -3 1026.54   47.50
  -2   4  -3 1081.61   46.99
   2  -4   3  939.70   45.90
  -2   4  -3  982.31   49.54
   2  -4   3  892.30   51.17
   2  -4   4  296.40   28.26
  -2   4  -4  342.46   31.41
   2  -4   4  275.94   38.39
  -2   4  -4  339.22   33.73
  -2   4  -4  331.38   27.96
  -2   4  -4  297.47   24.80
  -2   4  -4  281.85   28.39
   2  -4   4  276.45   31.25
   2  -4   4  272.73   23.48
  -2   4  -5   -1.92    3.33
   2  -4   5   -0.85    0.96
   2  -4   5    0.68    5.56
  -2   4  -5    0.56    2.46
  -2   4  -5    0.81    2.50
   2  -4   5   -1.71    0.49
  -2   4  -5    0.07    2.49
  -2   4  -5   -1.64    2.08
  -2   4  -6   34.31   10.60
   2  -4   6   28.78   13.61
  -2   4  -6   26.03   10.45
  -2   4  -6   34.21    9.00
  -2   4  -6   37.45    8.90
   2  -4   6   30.25   11.07
   2  -4   7  101.58   21.28
  -2   4  -7  132.44   21.30
   2  -4   7  114.31   24.57
  -2   4  -7  131.66   23.38
  -2   4  -7  124.06   17.25
   2  -4   7  114.08   21.73
  -2   4  -8   18.48    8.10
   2  -4   8   12.92    7.08
  -2   4  -8   15.77    9.89
   2  -4   8   22.35    7.49
  -2   4  -8   24.55    7.92
   2  -4   8   15.29    6.55
  -2   4  -9   14.47    8.16
   2  -4   9   10.41    8.48
   2  -4   9    3.94    3.03
  -2   4  -9    7.60    7.31
  -2   4  -9    8.85    5.38
   2  -4   9    2.52    4.71
  -2   4 -10    6.58    4.16
   2  -4  10    0.92    4.94
  -2   4 -10    3.55    8.36
  -2   4 -10    5.09    4.37
   2  -4  10    9.36    6.80
  -2   4 -11    9.30    6.24
   2  -4  11   -0.61    5.04
  -2   4 -11    5.83    6.41
   2  -4  11    6.59    9.80
  -2   4 -11    3.20    3.67
  -2   4 -11    6.79    3.61
   2  -4  11    2.43    4.87
  -2   4 -12    2.60    3.63
  -2   4 -12    7.23    6.68
   2  -4  12   -4.46    7.22
   2  -4  12   -6.86    8.01
  -2   4 -12    5.34    5.35
   2  -4  12    2.94    3.77
  -2   4 -12  -12.45   14.27
   2  -4  13   23.37   13.55
  -2   4 -13   33.69   16.54
  -2   4 -13   34.73   19.01
   2  -4  13   29.10   13.05
  -2   4 -13   31.01   11.30
  -2   4 -13   20.40   14.56
   2  -4  13   11.36    7.05
   2  -4  14   -0.87   10.84
  -2   4 -14   -4.42    8.68
  -2   4 -14    5.40   12.22
  -2   4 -14   -0.10    2.85
   2  -4  14   16.68   10.59
   2  -4  14    5.85   10.35
  -2   4 -14   -6.10   12.21
   2  -4  15   21.28   12.50
  -2   4 -15   19.11   12.21
  -2   4 -16  -11.92   15.72
   2  -3 -15   87.42   53.42
   2  -3 -14  -20.06   26.49
  -2   3  14    1.86    1.63
   2  -3 -14    0.31   11.29
  -2   3  14   -4.33    7.30
   2  -3 -13   24.24   24.64
  -2   3  13    5.37    4.94
   2  -3 -13   20.72   23.04
  -2   3  13  -16.70   15.17
   2  -3 -13    8.36    8.59
  -2   3  12    3.10    5.82
   2  -3 -12   -7.13    6.74
  -2   3  12    6.42    8.08
   2  -3 -12    8.72   15.11
   2  -3 -12    2.52   12.42
  -2   3  12    1.42    5.54
   2  -3 -12   -1.07    2.64
  -2   3  12    7.25    6.49
   2  -3 -12   10.63   12.17
  -2   3  11    2.72    9.11
   2  -3 -11    7.12    7.03
   2  -3 -11    8.69    7.88
  -2   3  11   -1.50    6.72
   2  -3 -11    0.39    2.91
   2  -3 -11    4.51   12.74
  -2   3  11    0.77    5.36
   2  -3 -11    8.73   10.99
  -2   3  10    6.20    7.95
   2  -3 -10   -1.35    8.52
   2  -3 -10   -1.07    9.11
  -2   3  10    2.21    2.03
   2  -3  -9   13.75   15.81
  -2   3   9   -0.29    3.11
  -2   3   9    0.49    0.56
   2  -3  -9   -0.24   12.31
  -2   3   9    0.51    3.28
   2  -3  -9    1.01    2.54
   2  -3  -9   -2.14    3.70
  -2   3   9   -2.83    4.96
  -2   3   9    8.89    8.59
  -2   3   8    7.17    4.04
  -2   3   8    9.79    2.06
   2  -3  -8   11.57   16.16
   2  -3  -8   20.75   19.53
  -2   3   8    7.40    5.79
  -2   3   8    4.31    3.54
   2  -3  -8    8.69    5.21
   2  -3  -8    2.52    2.94
  -2   3   8    7.50    6.37
  -2   3   7  181.99   24.13
   2  -3  -7  150.73   35.08
  -2   3   7  189.86   24.75
   2  -3  -7  143.95   30.43
  -2   3   7  164.33   24.50
  -2   3   7  200.31   26.59
   2  -3  -6  122.16   31.31
  -2   3   6  131.75   18.60
   2  -3  -6   95.56   28.15
   2  -3  -6  136.18   28.29
  -2   3   6  163.18   23.39
   2  -3  -5  155.14   35.07
  -2   3   5  218.38   20.02
   2  -3  -5  226.67   16.74
   2  -3  -5  195.58   36.06
  -2   3   5  193.41   22.67
  -2   3   5  173.63   29.84
   2  -3  -5  197.59   31.44
  -2   3   5  229.58   26.97
  -2   3   5  120.37   14.19
  -2   3   5  221.24   25.36
   2  -3  -5  213.15   13.38
  -2   3   4  252.57   17.91
   2  -3  -4  213.87   38.73
   2  -3  -4  292.11    9.94
   2  -3  -4  285.49   14.95
  -2   3   4  232.23   34.30
  -2   3   4  345.04   30.26
   2  -3  -4  249.37   38.75
   2  -3  -4  286.63   36.35
  -2   3   4  279.14   27.27
  -2   3   4  286.92   26.02
   2  -3  -4  244.42   27.87
  -2   3   4  238.97   21.36
   2  -3  -4  304.44   17.19
   2  -3  -3   15.32    2.99
  -2   3   3   13.10    5.20
   2  -3  -3   19.60    9.21
   2  -3  -3   21.26   11.37
   2  -3  -3    9.99    7.60
  -2   3   3   13.76    5.19
   2  -3  -3   17.31    4.66
  -2   3   3   13.46    5.52
   2  -3  -3   14.93    7.20
   2  -3  -2   52.16    6.61
  -2   3   2   21.90    9.70
   2  -3  -2   30.99   11.76
  -2   3   2   43.50    7.53
   2  -3  -2   36.28   12.48
  -2   3   2   46.95    9.75
  -2   3   2   45.67   10.00
   2  -3  -2   47.19   10.59
  -2   3   2   50.69    8.49
   2  -3  -2   54.13    8.26
   2  -3  -1  101.03    6.12
   2  -3  -1   76.56   17.81
  -2   3   1   73.24   19.27
  -2   3   1   83.33   11.37
   2  -3  -1   87.72   18.79
  -2   3   1   97.21   13.76
  -2   3   1   97.30   13.47
   2  -3  -1  108.57   12.60
   2  -3  -1   75.95   12.84
  -2   3   1  106.49   13.08
  -2   3   0  123.52   10.88
   2  -3   0  122.75    9.53
  -2   3   0  105.30   12.22
   2  -3   0  115.83   20.00
  -2   3   0   97.21   12.34
  -2   3   0  104.29   14.17
  -2   3  -1   22.17    5.05
   2  -3   1   23.09    4.84
  -2   3  -1   11.40    8.15
  -2   3  -1   20.12    5.80
   2  -3   1   13.37    6.83
  -2   3  -1   13.98    5.01
  -2   3  -1   13.19    4.39
  -2   3  -1   16.59    5.76
  -2   3  -1   18.18    7.05
   2  -3   1   22.73    6.77
   2  -3   1   13.43    4.56
   2  -3   2  794.46   36.94
   2  -3   2  750.67   54.80
  -2   3  -2  730.90   39.40
  -2   3  -2  776.76   38.31
  -2   3  -2  897.29   42.25
   2  -3   2  848.66   42.05
   2  -3   2  752.37   42.60
  -2   3  -2  868.84   41.83
   2  -3   3  172.08   18.35
   2  -3   3  146.93   23.85
  -2   3  -3  172.56   19.35
  -2   3  -3  178.89   19.71
  -2   3  -3  171.40   17.46
  -2   3  -3  184.81   18.85
   2  -3   3  179.14   18.80
  -2   3  -3  210.27   20.26
   2  -3   3  154.46   20.29
  -2   3  -4   52.07   10.65
   2  -3   4   52.74   11.40
   2  -3   4   54.68   15.13
  -2   3  -4   59.76   13.51
  -2   3  -4   68.72   11.74
   2  -3   4   56.04   12.22
   2  -3   4   62.05   10.56
  -2   3  -4   74.20   13.06
  -2   3  -4   77.95   12.39
   2  -3   5  215.40   26.91
   2  -3   5  266.34   34.64
  -2   3  -5  267.91   28.79
  -2   3  -5  301.31   24.99
  -2   3  -5  284.85   24.68
  -2   3  -5  281.69   26.46
   2  -3   5  212.94   26.31
   2  -3   6    2.51    1.33
  -2   3  -6    4.98    3.85
   2  -3   6    4.84    6.49
  -2   3  -6   12.59    7.32
  -2   3  -6    8.53    3.80
   2  -3   6    5.57    4.37
   2  -3   7  114.55   21.62
  -2   3  -7  134.22   20.46
  -2   3  -7  127.57   23.57
   2  -3   7  146.70   26.33
  -2   3  -7  109.82   16.66
   2  -3   7  105.88   20.17
   2  -3   8  159.93   27.47
  -2   3  -8  165.13   23.85
   2  -3   8  192.64   32.39
  -2   3  -8  151.51   27.85
  -2   3  -8  197.14   22.55
   2  -3   8  164.96   27.58
  -2   3  -9   -2.35    4.17
  -2   3  -9   -7.56    6.51
   2  -3   9    0.95    1.11
   2  -3   9    5.47    6.44
  -2   3  -9   -1.57    8.51
  -2   3  -9    0.75    1.00
   2  -3   9    3.59    7.34
  -2   3 -10   14.63    9.67
  -2   3 -10   16.84    8.28
   2  -3  10   10.65    7.78
  -2   3 -10   14.98    8.43
   2  -3  10   15.24    8.25
   2  -3  10   25.23    9.66
  -2   3 -10   20.65    7.87
   2  -3  10   12.67    9.07
  -2   3 -11  222.73   32.64
  -2   3 -11  191.53   37.06
   2  -3  11  170.36   34.09
   2  -3  11  227.81   33.41
  -2   3 -11  228.06   28.91
   2  -3  11  212.15   37.11
  -2   3 -11  212.33   42.23
  -2   3 -12   53.74   17.89
  -2   3 -12   41.76   19.48
   2  -3  12   25.16   14.99
  -2   3 -12   47.56   14.80
   2  -3  12   46.62   17.95
  -2   3 -12   44.31   21.88
  -2   3 -13   -6.21    8.11
   2  -3  13    0.20    5.74
  -2   3 -13    4.58    7.04
   2  -3  13    7.00    7.72
  -2   3 -13    2.20    4.80
   2  -3  13   -3.99    7.54
  -2   3 -13    8.14   10.31
  -2   3 -14    8.72    9.36
  -2   3 -14    1.12    6.38
   2  -3  14   -7.04    8.55
  -2   3 -14   14.10   10.06
   2  -3  14    6.80    4.74
  -2   3 -14    2.82    2.62
   2  -3  14   -3.71    9.17
  -2   3 -15   -1.72   11.84
   2  -3  15   -3.28    3.10
  -2   3 -15    8.86    8.60
   2  -2 -15   26.14   32.96
   2  -2 -15   12.25    8.42
  -2   2  14   -1.66    3.84
  -2   2  14  -10.46    7.59
   2  -2 -14    4.03    2.54
   2  -2 -14    6.05   10.34
  -2   2  14    1.66    7.80
   2  -2 -14   -1.98    7.10
  -2   2  13   15.83   13.23
   2  -2 -13  -29.73   28.18
   2  -2 -13  -46.80   31.23
  -2   2  13   -3.37    6.91
   2  -2 -13    2.64    4.69
   2  -2 -13   11.12   11.28
  -2   2  13   -4.22    3.84
   2  -2 -13   -2.92    3.37
   2  -2 -12   16.35   18.36
  -2   2  12   35.72   17.29
  -2   2  12   23.29   13.08
   2  -2 -12   25.58   18.24
   2  -2 -12   11.57    6.95
  -2   2  12   16.23   10.61
   2  -2 -12   34.87   22.51
   2  -2 -12    8.06   10.78
   2  -2 -11   18.21    9.21
  -2   2  11   23.85   12.05
  -2   2  11   12.19    6.76
   2  -2 -11   10.70    5.14
   2  -2 -11   10.62   12.77
  -2   2  11   10.57    8.89
   2  -2 -11    9.11    9.74
   2  -2 -10   -5.07    9.13
   2  -2 -10   -0.68    4.70
  -2   2  10   -0.09    4.37
  -2   2  10    5.40    4.58
   2  -2 -10    8.31    8.76
   2  -2 -10    3.70    3.52
   2  -2 -10   18.72    9.76
   2  -2  -9   35.56   19.63
  -2   2   9   22.90   10.25
   2  -2  -9   18.83    7.99
   2  -2  -9   26.31   13.59
  -2   2   9   27.48   11.25
  -2   2   9   24.97    9.22
   2  -2  -9   14.44   13.51
   2  -2  -8  134.45   34.89
  -2   2   8  162.07   14.61
  -2   2   8  157.85   22.91
   2  -2  -8  166.39   32.20
   2  -2  -8  167.76   21.50
  -2   2   8  159.78   25.35
  -2   2   8  152.04   21.86
   2  -2  -8  158.01   36.46
   2  -2  -7   39.69   18.49
  -2   2   7   40.67    6.58
  -2   2   7   23.85    8.19
   2  -2  -7   28.39   13.77
  -2   2   7   36.37   11.33
   2  -2  -7   38.87    9.31
  -2   2   7   27.54    9.76
   2  -2  -7   23.32   11.41
  -2   2   6   77.02    8.39
   2  -2  -6   58.71   20.48
   2  -2  -6   46.77   17.76
  -2   2   6   62.04   12.74
  -2   2   6   83.19   17.07
   2  -2  -6   61.13   17.34
  -2   2   6   64.62   13.93
   2  -2  -6   74.24   15.59
  -2   2   5 2668.45   61.28
  -2   2   5 2255.23   73.15
   2  -2  -5 2001.20  121.18
   2  -2  -5 2769.42   70.40
  -2   2   5 2648.48  100.65
   2  -2  -5 2165.56  112.40
  -2   2   5 2630.56   81.65
   2  -2  -5 2447.41  113.95
  -2   2   5 2500.05   90.18
   2  -2  -5 2575.71   96.33
  -2   2   5 2413.29   87.21
   2  -2  -4    5.17    2.12
   2  -2  -4    2.94    1.20
  -2   2   4   16.20    4.26
  -2   2   4    4.08    2.62
   2  -2  -4   12.18   13.40
  -2   2   4    4.41    4.89
  -2   2   4    3.86    3.35
   2  -2  -4    8.72    7.93
   2  -2  -4    0.95    3.99
  -2   2   4    3.82    2.31
  -2   2   4   -0.38    1.12
  -2   2   4    2.52    1.77
   2  -2  -4    2.85    2.65
   2  -2  -3    7.56    1.93
   2  -2  -3    1.36    2.00
  -2   2   3    7.42    2.36
   2  -2  -3    5.86    2.11
  -2   2   3    6.60    2.13
  -2   2   3    7.25    4.95
  -2   2   3    4.22    2.65
   2  -2  -3   -0.34    2.44
  -2   2   3    9.19    4.07
   2  -2  -3    7.78    5.33
   2  -2  -3    1.85    1.69
  -2   2   3   10.98    4.64
   2  -2  -3    5.06    4.16
  -2   2   3    7.83    2.31
   2  -2  -2   15.04    7.60
   2  -2  -2   17.41    4.19
  -2   2   2   22.27    8.28
   2  -2  -2   12.56    6.74
   2  -2  -2   12.59    7.71
   2  -2  -2   21.89    7.06
   2  -2  -2   14.32    4.61
  -2   2   2   19.61    6.10
  -2   2   2   24.84    5.04
   2  -2  -1 1369.11   43.34
   2  -2  -1 1635.97   46.14
  -2   2   1 1373.77   41.24
  -2   2   1 1171.78   65.18
   2  -2  -1 1086.68   59.91
   2  -2  -1 1419.60   74.88
   2  -2  -1 1480.56   49.33
  -2   2   1 1420.73   49.66
   2  -2  -1 1148.32   45.93
  -2   2   1 1535.87   47.94
   2  -2   0  179.00   12.38
  -2   2   0  190.88   11.66
  -2   2   0  146.01   21.64
   2  -2   0  170.62   14.92
  -2   2   0  169.49   13.63
   2  -2   0  162.77   20.64
  -2   2   0  122.63   24.10
  -2   2   0  204.83   26.99
  -2   2   0  161.37   15.10
   2  -2   0  171.54   25.38
   2  -2   0  173.35   14.62
  -2   2   0  183.07   15.00
  -2   2   0  166.60   15.89
  -2   2   0  171.10   18.66
   2  -2   0  181.61   18.53
   2  -2   0  133.46   16.23
  -2   2   0  208.76   17.35
   2  -2   1   13.67    3.97
  -2   2  -1   13.25    3.86
  -2   2  -1    4.16    2.68
  -2   2  -1    7.81    4.78
   2  -2   1    8.07    4.72
  -2   2  -1   11.74    3.66
   2  -2   1    9.08    3.95
  -2   2  -1    9.20    3.96
   2  -2   1    9.16    3.84
  -2   2  -1    7.44    3.60
   2  -2   2  115.28   13.62
  -2   2  -2  128.36   13.96
  -2   2  -2  121.05   14.34
  -2   2  -2  113.40   19.65
   2  -2   2  124.79   19.16
  -2   2  -2   98.13   12.45
  -2   2  -2  117.56   12.48
  -2   2  -2  124.46   15.69
   2  -2   2  114.83   15.57
   2  -2   2  129.47   15.55
  -2   2  -2  120.58   14.03
   2  -2   3   21.90    6.33
  -2   2  -3   23.80    6.86
   2  -2   3   22.45    5.56
  -2   2  -3   18.23    5.37
   2  -2   3   25.31    7.49
  -2   2  -3   23.31    5.64
  -2   2  -3   28.10    8.06
   2  -2   3   27.58    7.27
  -2   2  -3   15.14    5.15
   2  -2   4  254.39   25.39
   2  -2   4  292.11   31.49
  -2   2  -4  273.67   26.17
  -2   2  -4  270.04   22.36
   2  -2   4  295.69   28.36
  -2   2  -4  302.76   26.03
  -2   2  -4  313.98   24.37
   2  -2   5    6.98    5.93
  -2   2  -5    5.38    4.49
  -2   2  -5   11.33    8.18
   2  -2   5    5.41    4.48
  -2   2  -5    8.51    4.60
   2  -2   5    2.17    3.20
  -2   2  -6    5.91    4.36
   2  -2   6    9.62    6.51
   2  -2   6    2.72    0.62
  -2   2  -6    5.66    4.87
  -2   2  -6    5.98    3.06
   2  -2   6    7.04    5.42
   2  -2   7  116.20   21.96
  -2   2  -7  134.29   24.66
  -2   2  -7  144.02   18.17
   2  -2   7  106.87   21.81
  -2   2  -8    0.59    1.37
  -2   2  -8    0.25    0.55
   2  -2   8    2.42    2.77
   2  -2   8    1.21    3.54
  -2   2  -8   -1.34    2.27
  -2   2  -8    3.68    3.35
   2  -2   8    1.05    2.52
   2  -2   8   -1.31    5.18
  -2   2  -9  170.94   25.24
   2  -2   9  160.70   28.03
   2  -2   9  164.24   23.94
  -2   2  -9  181.59   22.73
   2  -2   9  187.51   31.53
  -2   2  -9  156.06   30.97
   2  -2  10   93.74   23.68
  -2   2 -10  117.63   24.68
  -2   2 -10  127.02   23.68
   2  -2  10  131.73   23.65
  -2   2 -10  145.81   21.80
  -2   2 -10   85.43   25.56
   2  -2  10  132.99   28.54
  -2   2 -11    9.37    7.35
  -2   2 -11   -3.96    6.67
   2  -2  11    7.83    7.64
   2  -2  11    6.63    5.28
  -2   2 -11    6.88    5.49
   2  -2  11   -0.44    4.65
  -2   2 -11   -0.38    6.48
  -2   2 -12  259.78   38.36
  -2   2 -12  225.61   42.84
   2  -2  12  202.30   41.33
  -2   2 -12  305.42   34.39
   2  -2  12  301.82   39.07
   2  -2  12  265.45   43.39
  -2   2 -12  196.31   44.12
  -2   2 -13    0.88    3.82
   2  -2  13   -5.56    9.41
  -2   2 -13    1.97    5.40
   2  -2  13   -1.34    2.65
   2  -2  13   -0.71    4.50
  -2   2 -13   15.61   14.41
   2  -2  14    8.74   11.12
  -2   2 -14   -8.98    8.79
   2  -2  14   14.39   10.30
  -2   2 -14    8.13    7.65
  -2   2 -14    3.64   11.11
   2  -2  14    1.53    5.17
  -2   2 -15   28.17   23.65
  -2   2 -15    8.29   17.25
  -2   2 -15    6.24    8.51
  -2   1  15   -0.20    5.85
   2  -1 -15    8.86    6.48
   2  -1 -15    4.15    4.38
   2  -1 -15   12.11   10.62
   2  -1 -14   39.81   31.44
  -2   1  14   44.87   20.13
   2  -1 -14   55.43   17.37
   2  -1 -14   45.30   27.62
  -2   1  14   62.67   20.85
   2  -1 -14   37.13   16.15
   2  -1 -13  -10.39   16.66
   2  -1 -13    3.09   16.64
  -2   1  13    7.34    6.99
   2  -1 -13   10.81    6.94
   2  -1 -13    2.79   11.04
  -2   1  13   10.68    8.16
   2  -1 -13    7.88    8.17
   2  -1 -12   83.11   33.30
  -2   1  12   61.08   20.44
   2  -1 -12   55.72   24.24
  -2   1  12   79.28   19.23
   2  -1 -12   75.11   17.83
  -2   1  12   82.03   23.00
   2  -1 -12   72.65   28.05
   2  -1 -12   73.89   21.54
   2  -1 -11  159.59   44.19
  -2   1  11  166.31   31.41
   2  -1 -11  209.39   46.08
   2  -1 -11  155.37   23.83
  -2   1  11  154.74   28.74
   2  -1 -11  135.42   36.97
   2  -1 -11  110.74   25.04
   2  -1 -10   22.09   17.51
  -2   1  10   19.73    8.89
  -2   1  10   12.34    7.08
   2  -1 -10   11.62   12.15
  -2   1  10    7.03    4.33
   2  -1 -10   17.37   12.11
   2  -1 -10   15.30    6.49
   2  -1 -10   21.80   10.44
  -2   1   9  164.41   25.31
   2  -1  -9  179.69   42.72
   2  -1  -9  214.42   41.64
  -2   1   9  121.19   19.76
   2  -1  -9  152.13   20.18
  -2   1   9  134.24   24.18
   2  -1  -9  135.72   32.44
   2  -1  -9   90.52   19.83
  -2   1   8   13.10    6.42
   2  -1  -8   16.35   10.32
   2  -1  -8   28.86   12.98
  -2   1   8   15.78    6.43
  -2   1   8   21.57    8.45
   2  -1  -8   13.07    5.51
   2  -1  -8   13.02    9.10
  -2   1   8   13.05    8.08
   2  -1  -8    0.59    2.17
  -2   1   7  456.70   35.98
   2  -1  -7  523.27   61.89
  -2   1   7  598.59   41.14
   2  -1  -7  579.30   57.02
  -2   1   7  394.08   30.90
   2  -1  -7  448.15   50.02
   2  -1  -7  381.84   29.39
  -2   1   7  395.30   37.14
   2  -1  -7  296.54   32.98
  -2   1   6  204.46   16.20
   2  -1  -6  145.65   30.16
  -2   1   6  204.29   20.40
  -2   1   6  199.10   21.57
   2  -1  -6  170.18   28.72
  -2   1   6  187.01   18.65
   2  -1  -6  200.30   30.52
   2  -1  -6  176.96   18.10
  -2   1   6  193.58   23.71
   2  -1  -6  192.84   24.12
  -2   1   5 1159.54   40.09
   2  -1  -5 1110.13   81.51
   2  -1  -5 1211.38   46.38
  -2   1   5 1165.99   45.64
  -2   1   5 1250.19   53.16
   2  -1  -5 1082.34   65.78
  -2   1   5 1215.77   46.06
   2  -1  -5 1088.37   70.01
  -2   1   5 1120.00   55.69
   2  -1  -5 1004.19   54.54
   2  -1  -4 3353.38  141.38
   2  -1  -4 3605.36   76.98
  -2   1   4 3516.47   80.00
  -2   1   4 3534.04   81.47
  -2   1   4 3400.43   81.85
   2  -1  -4 3158.31  111.39
  -2   1   4 3636.43   97.19
   2  -1  -4 3263.68  123.28
  -2   1   4 3423.27   99.65
   2  -1  -4 3063.55  100.52
   2  -1  -3  101.26   10.02
  -2   1   3  102.32    8.84
   2  -1  -3   98.93   21.67
   2  -1  -3   91.46   10.05
   2  -1  -3  100.78   15.58
  -2   1   3  111.93   13.33
  -2   1   3  123.68   11.80
   2  -1  -3   97.53   18.15
  -2   1   3  115.22   13.96
  -2   1   3  104.38   13.16
   2  -1  -3   78.87   12.92
  -2   1   3  101.88    8.08
   2  -1  -2 1742.77   92.10
   2  -1  -2 2126.26   56.37
  -2   1   2 2213.43   50.45
  -2   1   2 2016.94   46.16
  -2   1   2 1885.73   62.91
   2  -1  -2 2649.13   56.02
   2  -1  -2 2349.86   65.76
  -2   1   2 2124.97   62.32
  -2   1   2 2067.31   62.10
   2  -1  -2 1811.67   67.57
  -2   1   2 2206.45   57.42
   2  -1  -1 1387.61   77.27
  -2   1   1 1755.37   46.37
   2  -1  -1 1728.04   50.58
  -2   1   1 1702.21   82.76
  -2   1   1 1617.26   39.04
  -2   1   1 1369.12   54.59
  -2   1   1 1963.25   83.04
   2  -1  -1 1682.34   77.47
  -2   1   1 1589.25   49.05
   2  -1  -1 1870.61   50.40
  -2   1   1 1692.62   48.40
   2  -1  -1 1990.85   56.00
  -2   1   1 1664.58   51.38
  -2   1   1 1858.95   64.91
   2  -1  -1 1611.82   60.05
  -2   1   1 1632.70   52.92
  -2   1   0   82.91   17.99
   2  -1   0   94.28   10.61
  -2   1   0   96.15   10.40
   2  -1   0   79.42   10.43
   2  -1   0   75.56   16.63
   2  -1   0   89.55    8.61
  -2   1   0   83.75    8.15
  -2   1   0   63.08   11.11
   2  -1   0   81.37   11.66
  -2   1   0   87.02   17.89
  -2   1   0   71.95    9.37
   2  -1   0  106.62   18.72
   2  -1   0   88.74   10.49
   2  -1   0   97.93    8.44
  -2   1   0   90.30    8.23
  -2   1   0  112.63   12.93
   2  -1   0   94.49   10.50
  -2   1   0   88.77    9.88
  -2   1   0   99.27   13.37
   2  -1   0   77.62   11.77
   2  -1   0   47.48   11.94
   2  -1   1  968.81   42.35
   2  -1   1 1149.70   38.49
  -2   1  -1  616.53   42.24
   2  -1   1  674.15   38.39
  -2   1  -1  991.93   36.78
  -2   1  -1 1094.59   64.17
   2  -1   1 1089.99   39.72
  -2   1  -1  884.34   37.47
   2  -1   1  949.03   27.43
  -2   1  -1  893.03   28.37
   2  -1   1 1093.60   37.68
  -2   1  -1  754.08   41.82
   2  -1   1  770.39   41.23
  -2   1  -1 1169.96   49.74
   2  -1   1 1136.92   48.94
  -2   1  -1  803.13   36.00
   2  -1   2 1340.45   53.68
  -2   1  -2 1527.70   56.77
  -2   1  -2 1029.71   56.20
   2  -1   2  968.29   49.98
  -2   1  -2 1156.22   35.09
   2  -1   2 1278.38   35.49
   2  -1   2 1184.51   44.41
  -2   1  -2 1131.85   51.47
   2  -1   2 1093.64   50.31
  -2   1  -2 1193.51   43.30
   2  -1   3   77.13   13.21
  -2   1  -3   66.98   15.07
   2  -1   3   50.83   11.87
  -2   1  -3   74.96   12.81
  -2   1  -3   74.05   10.66
   2  -1   3   70.00    8.65
   2  -1   3   62.86   12.82
   2  -1   4 2594.33   94.29
  -2   1  -4 2914.15   98.03
   2  -1   4 2322.97   92.53
  -2   1  -4 2804.99   79.47
   2  -1   4 2783.05   75.63
  -2   1  -4 2442.09   76.27
   2  -1   5  916.49   56.23
  -2   1  -5 1075.82   62.69
   2  -1   5 1058.45   61.22
  -2   1  -5 1140.46   48.40
  -2   1  -5 1045.14   49.21
  -2   1  -6  102.32   15.29
   2  -1   6  102.41   19.68
   2  -1   6   95.38   18.75
  -2   1  -6  132.48   24.09
   2  -1   6   87.60   13.83
  -2   1  -6  119.00   16.02
   2  -1   7  560.68   51.10
  -2   1  -7  747.05   46.58
   2  -1   7  718.49   55.35
  -2   1  -7  627.15   59.54
   2  -1   7  801.45   45.73
  -2   1  -7  623.55   42.60
  -2   1  -8   31.81    9.72
  -2   1  -8   20.36    8.62
   2  -1   8   15.62    8.81
   2  -1   8   31.51   11.99
  -2   1  -8   15.21    9.81
   2  -1   8   23.73    8.33
  -2   1  -8   29.06    9.08
   2  -1   9  289.85   40.27
  -2   1  -9  283.96   34.45
   2  -1   9  346.41   41.80
  -2   1  -9  269.52   44.62
  -2   1  -9  328.43   30.87
  -2   1  -9  295.51   33.28
  -2   1 -10   23.93   10.02
   2  -1  10   18.12   11.59
   2  -1  10   24.59    9.52
  -2   1 -10   33.34   10.59
   2  -1  10   30.92   12.92
  -2   1 -10   36.76   18.16
  -2   1 -11  231.88   38.34
   2  -1  11  218.64   39.33
   2  -1  11  274.88   34.39
   2  -1  11  222.94   39.15
  -2   1 -11  266.69   53.90
  -2   1 -12   61.96   23.28
   2  -1  12   45.87   18.35
   2  -1  12   68.73   18.80
  -2   1 -12   57.70   15.01
   2  -1  12   49.81   20.42
  -2   1 -12   52.60   25.34
  -2   1 -13    2.67    8.60
   2  -1  13   14.52    9.12
  -2   1 -13   12.78    9.34
   2  -1  13   14.54    9.64
   2  -1  13   28.58   14.31
  -2   1 -13   16.96    5.87
   2  -1  14   25.44   15.81
   2  -1  14   29.82   12.01
  -2   1 -14   48.77   31.40
   2  -1  14   50.18   20.80
  -2   1 -15   -9.84   16.17
  -2   0  16   18.76   15.11
   2   0 -15   -6.66   16.68
  -2   0  15   -1.02    2.67
  -2   0  15    2.81    2.78
   2   0 -15    2.58    3.93
   2   0 -15    1.62    4.99
   2   0 -14   -8.95   16.78
  -2   0  14   10.54    7.27
  -2   0  14    9.28    8.45
   2   0 -14    8.97    7.70
   2   0 -14   -6.06   10.40
  -2   0  14   14.63   10.79
   2   0 -14   16.18   11.72
  -2   0  13   25.96   14.75
   2   0 -13   50.71   28.44
   2   0 -13   29.09   18.11
  -2   0  13   39.25   14.71
   2   0 -13   40.13   11.79
  -2   0  13   42.81   17.47
   2   0 -13   25.56   19.26
   2   0 -13   34.51   13.97
   2   0 -12   18.42   19.39
  -2   0  12    5.05    5.82
  -2   0  12    5.72    4.40
   2   0 -12   -9.22   13.72
   2   0 -12    9.62    8.98
  -2   0  12    4.11    4.93
   2   0 -12    0.24    1.38
   2   0 -11    0.72   12.64
  -2   0  11    4.18    5.38
   2   0 -11    7.50   11.69
  -2   0  11    2.63    4.35
   2   0 -11   -1.36    4.03
  -2   0  11    3.88    4.14
   2   0 -11    0.44    0.48
   2   0 -11   -5.85    5.04
  -2   0  10   83.68   18.70
   2   0 -10   71.73   27.01
   2   0 -10   80.94   23.09
  -2   0  10   91.56   17.62
   2   0 -10   55.54   20.96
  -2   0  10   68.94   17.66
   2   0 -10   78.29   14.20
   2   0 -10   91.72   19.07
   2   0  -9    2.90    3.37
  -2   0   9   -0.77    1.85
   2   0  -9   -4.49    3.80
  -2   0   9    0.80    2.27
  -2   0   9   -4.31    5.45
   2   0  -9   -0.29    2.30
  -2   0   9    0.67    2.67
   2   0  -9    0.78    2.55
   2   0  -9   -2.49    2.26
   2   0  -8    2.41    5.49
  -2   0   8   -1.53    3.55
   2   0  -8    5.47    7.24
  -2   0   8    1.48    1.91
  -2   0   8    4.70    4.31
   2   0  -8    1.38    7.44
  -2   0   8    1.63    2.98
   2   0  -8    0.19    2.35
   2   0  -8    1.22    1.23
   2   0  -7   24.36   12.60
  -2   0   7   16.61    6.89
   2   0  -7   26.83    9.83
  -2   0   7   25.86    7.19
  -2   0   7   18.58    7.03
   2   0  -7   22.52    6.44
   2   0  -7   31.69    9.14
   2   0  -6  664.37   61.74
  -2   0   6  748.08   41.14
  -2   0   6  860.62   40.62
   2   0  -6  731.40   50.66
  -2   0   6  783.66   37.93
   2   0  -6  697.10   56.30
   2   0  -6  705.06   35.34
  -2   0   6  772.20   47.80
   2   0  -6  735.04   45.64
   2   0  -5  959.23   69.98
  -2   0   5 1132.92   42.63
   2   0  -5 1046.19   54.04
  -2   0   5 1068.68   39.89
   2   0  -5  935.46   61.41
  -2   0   5 1004.31   52.62
   2   0  -5  937.34   49.58
  -2   0   5 1061.34   26.73
   2   0  -4   57.94   10.70
   2   0  -4   58.03    8.16
   2   0  -4   73.87   17.54
  -2   0   4   56.13    8.13
  -2   0   4   31.89    9.31
  -2   0   4   69.68    7.89
  -2   0   4   65.27    7.53
   2   0  -4   63.08   10.67
  -2   0   4   59.16   11.08
   2   0  -4   54.42   14.40
  -2   0   4   52.15    7.10
   2   0  -4   64.84   11.96
   2   0  -3  134.20   22.18
   2   0  -3  142.30   12.96
  -2   0   3  154.71   13.58
  -2   0   3  125.60   13.35
  -2   0   3  148.33    8.68
   2   0  -3  167.03   11.50
  -2   0   3  141.10    8.26
   2   0  -3  135.06   20.64
  -2   0   3  151.68   12.41
   2   0  -3  133.49   16.03
  -2   0   3   98.74   13.76
  -2   0   2  635.00   42.73
   2   0  -2  520.86   25.79
   2   0  -2  464.71   40.42
  -2   0   2  524.11   25.89
  -2   0   2  472.88   29.24
   2   0  -2  499.18   38.71
  -2   0   2  595.64   40.93
  -2   0   2  538.59   26.90
  -2   0   2  539.55   25.25
  -2   0   2  639.18   34.90
   2   0  -2  510.72   31.09
  -2   0   2  367.11   32.25
  -2   0   1   27.52    5.74
   2   0  -1   17.71    8.62
  -2   0   1   20.17    6.96
   2   0  -1   22.34    4.96
  -2   0   1   20.88    4.23
  -2   0   1   20.62    7.65
  -2   0   1   17.10    4.01
   2   0  -1   24.95    9.12
  -2   0   1   30.34    7.78
   2   0  -1   23.92    6.58
  -2   0   1   20.11    4.10
   2   0  -1   32.85    5.39
  -2   0   0   19.73    6.15
  -2   0   0   30.16    6.22
   2   0   0   20.32    6.98
   2   0   0   22.11    5.50
  -2   0   0   26.94    6.36
  -2   0   0   23.71    4.97
   2   0   0   24.71    4.37
  -2   0   0   25.15    4.63
  -2   0   0   24.93    5.13
  -2   0   0   27.82    9.68
   2   0   0   25.84    9.29
  -2   0   0   27.96    3.35
  -2   0   0   25.65    6.97
  -2   0   0   23.30    4.19
   2   0   0   23.47    7.01
   2   0   0   28.91    4.76
  -2   0  -1  168.33   17.95
   2   0   1  144.55   17.19
   2   0   1  153.39   14.42
  -2   0  -1  126.89   16.33
  -2   0  -1  171.09   16.05
   2   0   1  158.94   14.87
   2   0   1  160.63   14.72
  -2   0  -1  119.52   13.58
  -2   0  -1  174.42   23.95
  -2   0  -1  144.55   13.11
   2   0   1  150.32   14.04
  -2   0  -1  173.87   19.02
  -2   0  -1  154.83   11.05
   2   0   1  174.28   18.78
   2   0   1  172.65   11.78
   2   0   2   42.87    9.63
  -2   0  -2   42.07    6.49
   2   0   2   38.51    7.58
  -2   0  -2   44.44    9.41
   2   0   2   43.28    8.43
  -2   0  -2   32.92    9.19
  -2   0  -2   35.52    7.31
   2   0   3  163.34   21.17
  -2   0  -3  179.38   22.09
   2   0   3  195.58   21.02
  -2   0  -3  213.32   22.89
   2   0   3  193.57   12.21
  -2   0  -3  194.30   16.88
  -2   0  -3  234.47   16.89
   2   0   3  197.46   15.64
   2   0   4 1409.25   71.03
  -2   0  -4 1424.04   72.42
   2   0   4 1801.15   73.56
  -2   0  -4 1570.97   57.29
   2   0   4 1661.60   49.75
  -2   0  -4 1790.48   56.88
  -2   0  -5  242.17   20.23
   2   0   5  230.59   27.51
  -2   0  -5  220.18   30.52
   2   0   5  273.70   29.30
  -2   0  -5  197.57   20.26
   2   0   5  243.15   19.42
  -2   0  -5  238.70   21.81
  -2   0  -6  100.61   15.30
  -2   0  -6  111.29   15.04
   2   0   6   66.61   16.19
   2   0   6  129.98   21.24
  -2   0  -6  100.18   21.56
   2   0   6  123.05   14.86
  -2   0  -6  102.62   15.21
  -2   0  -7  255.13   26.21
   2   0   7  200.21   29.77
   2   0   7  268.84   32.99
  -2   0  -7  227.92   36.49
  -2   0  -7  241.32   24.06
   2   0   7  243.34   23.50
  -2   0  -7  236.75   26.47
  -2   0  -8   53.42   12.93
  -2   0  -8   77.21   15.57
   2   0   8   58.42   17.47
   2   0   8   85.94   14.98
  -2   0  -8   64.65   12.77
  -2   0  -8   53.71   20.00
   2   0   8   73.50   18.74
  -2   0  -9   40.68   12.04
  -2   0  -9   38.72   13.03
   2   0   9   43.50   16.53
  -2   0  -9   49.31   12.03
   2   0   9   44.55   14.49
  -2   0  -9   31.14   13.94
   2   0  10  105.72   26.56
  -2   0 -10  131.89   25.58
   2   0  10  130.75   21.07
  -2   0 -10  117.79   21.25
  -2   0 -10   72.90   27.50
   2   0  10  129.55   27.24
   2   0  11   14.10    9.67
   2   0  11   29.34   10.54
  -2   0 -11   39.08   13.12
  -2   0 -11   20.02   17.81
   2   0  11   20.80   13.63
   2   0  12    6.71    6.55
   2   0  12    2.46    5.90
  -2   0 -12   10.09    3.58
  -2   0 -12   11.68    6.31
   2   0  12   -1.11    3.33
  -2   0 -13   30.41   13.43
   2   0  13   69.25   26.07
  -2   0 -13   32.85   24.35
   2   0  13   32.73   14.21
   2   0  13   59.99   18.00
  -2   0 -13   61.51   16.53
  -2   0 -13   32.01   22.62
   2   0  14    9.90   12.31
   2   0  14   10.39    9.13
  -2   0 -14    0.84    2.22
  -2   0 -14   -6.90   13.93
   2   0  14    5.38    4.72
  -2   0 -15   -4.78    5.71
  -2  -1  16   -3.66    2.13
   2   1 -16   -0.24    6.89
  -2  -1  15   27.50   13.68
   2   1 -15   30.26   12.87
  -2  -1  14    1.77    5.72
  -2  -1  14   -1.07    2.71
   2   1 -14   -4.41    4.55
   2   1 -14   -1.61    9.18
  -2  -1  14   -0.17    1.54
   2   1 -14   -0.26    2.97
  -2  -1  13    0.95    3.11
  -2  -1  13  -10.15    8.19
   2   1 -13  -14.84   13.59
   2   1 -13   -3.00    3.86
  -2  -1  13   -3.29    3.26
   2   1 -13    3.84    4.46
   2   1 -13   -1.44    2.84
   2   1 -12   83.78   30.71
  -2  -1  12   92.98   24.20
   2   1 -12   97.13   32.28
  -2  -1  12   81.98   18.32
   2   1 -12   65.92   27.04
  -2  -1  12   96.92   24.51
   2   1 -12   92.63   17.34
   2   1 -12   92.39   20.90
  -2  -1  11   17.48   10.74
   2   1 -11   24.41   17.49
   2   1 -11   19.36   11.50
  -2  -1  11   12.82    6.98
   2   1 -11    7.00   10.22
  -2  -1  11    9.10    9.18
   2   1 -11   13.14    6.61
   2   1 -11   12.48    8.70
   2   1 -10    7.68   11.43
  -2  -1  10   29.46   11.56
  -2  -1  10   22.39    8.31
   2   1 -10    4.58    6.73
  -2  -1  10   20.16    9.26
   2   1 -10   26.86   14.91
   2   1 -10   33.19    8.30
   2   1 -10   18.45    7.39
   2   1 -10    7.30    4.25
  -2  -1   9   19.78    8.70
   2   1  -9   25.46   16.89
  -2  -1   9   24.52    7.62
  -2  -1   9   22.20    8.32
   2   1  -9   23.39   11.90
  -2  -1   9   15.69    8.67
   2   1  -9   13.43    8.78
   2   1  -9    3.57    3.48
  -2  -1   9   10.34    5.15
   2   1  -9   17.88    7.24
   2   1  -8   18.89   10.81
  -2  -1   8   37.76   10.88
   2   1  -8   49.67   14.17
   2   1  -8   37.98   15.11
  -2  -1   8   37.66   12.36
   2   1  -8   35.82    7.97
  -2  -1   8   26.63    6.76
   2   1  -8   40.04   11.01
   2   1  -7    5.74    6.11
  -2  -1   7    0.91    1.82
   2   1  -7    6.04    5.53
  -2  -1   7    1.45    1.85
  -2  -1   7    3.91    3.22
   2   1  -7   -0.42    4.00
   2   1  -7   -0.07    1.53
   2   1  -7    2.67    2.73
  -2  -1   7    3.13    1.82
   2   1  -6   39.15   13.65
  -2  -1   6   65.69   12.38
  -2  -1   6   69.14   10.95
  -2  -1   6   70.43   10.06
   2   1  -6   65.92   13.50
   2   1  -6   72.10    9.60
   2   1  -6   64.02   15.78
  -2  -1   6   71.68   14.15
   2   1  -6   50.95   10.63
  -2  -1   6   65.72    8.32
   2   1  -5    1.93    2.00
  -2  -1   5    5.30    3.91
  -2  -1   5    4.33    2.95
  -2  -1   5    8.17    3.24
   2   1  -5    4.22    2.20
  -2  -1   5    6.06    3.80
   2   1  -5    4.23    4.55
   2   1  -5    2.88    1.89
  -2  -1   5    5.61    2.21
   2   1  -4  157.54   23.74
   2   1  -4  175.93   15.41
  -2  -1   4  145.62   20.02
  -2  -1   4  179.81   11.43
  -2  -1   4  198.93   13.06
   2   1  -4  169.89   23.31
  -2  -1   4  189.97   12.81
  -2  -1   4  219.88   20.78
   2   1  -4  164.07   17.53
  -2  -1   4  172.11   17.19
   2   1  -3  351.14   32.41
   2   1  -3  278.50   28.29
  -2  -1   3  370.99   27.95
  -2  -1   3  353.62   13.88
  -2  -1   3  359.11   12.12
   2   1  -3  370.00   20.93
  -2  -1   3  395.65   17.80
  -2  -1   3  415.08   27.55
   2   1  -3  373.90   26.50
  -2  -1   3  326.72   27.57
  -2  -1   3  375.72   22.94
  -2  -1   2  212.21   23.63
  -2  -1   2  269.21   23.56
   2   1  -2  200.66   22.14
   2   1  -2  234.30   18.06
   2   1  -2  260.22    9.90
   2   1  -2  191.94   12.73
   2   1  -2  205.24   23.58
  -2  -1   2  243.34   24.42
  -2  -1   2  199.49   11.94
   2   1  -2  181.48   23.14
  -2  -1   2  253.26   21.90
  -2  -1   2  161.86   22.21
   2   1  -2  248.26   21.45
  -2  -1   1  202.62   16.46
   2   1  -1  181.34   15.93
  -2  -1   1  189.37   17.86
   2   1  -1  178.73   19.02
   2   1  -1  147.72   13.04
  -2  -1   1  159.49   13.02
   2   1  -1  176.65   20.59
   2   1  -1  200.51   12.11
  -2  -1   1  190.73   11.76
  -2  -1   1  171.52   10.20
  -2  -1   1  112.49   20.82
   2   1  -1  206.43   19.96
  -2  -1   1  175.31   18.77
   2   1  -1  137.96   22.07
   2   1   0  380.84   23.50
  -2  -1   0  411.12   23.81
  -2  -1   0  392.93   23.81
   2   1   0  337.16   24.33
   2   1   0  392.97   18.82
  -2  -1   0  322.60   17.36
   2   1   0  296.66   22.34
  -2  -1   0  263.68   23.54
  -2  -1   0  365.76   16.34
   2   1   0  361.02   31.52
   2   1   0  381.49   19.00
  -2  -1   0  358.58   18.02
   2   1   0  416.18   13.92
  -2  -1   0  349.23   12.67
  -2  -1   0  237.05   30.61
  -2  -1   0  390.32   28.81
   2   1   0  352.29   26.97
   2   1   1  259.34   19.92
  -2  -1  -1  268.14   15.26
   2   1   1  232.13   17.89
  -2  -1  -1  282.76   20.45
   2   1   1  237.32   22.35
  -2  -1  -1  189.95   23.61
   2   1   1  292.08   20.06
  -2  -1  -1  239.65   18.38
  -2  -1  -1  261.43   27.90
   2   1   1  264.59   17.08
  -2  -1  -1  284.09   17.32
  -2  -1  -1  286.79   11.22
   2   1   1  259.83   11.28
   2   1   1  267.93   11.73
  -2  -1  -1  261.46   11.52
  -2  -1  -1  178.68   29.67
   2   1   2    2.38    3.05
  -2  -1  -2    6.77    2.26
   2   1   2   10.17    4.33
  -2  -1  -2    6.00    5.46
   2   1   2    4.33    3.70
  -2  -1  -2    5.51    3.08
   2   1   2   10.06    2.42
  -2  -1  -2    7.91    2.10
   2   1   2    6.45    1.83
   2   1   3   54.22    7.50
   2   1   3   56.27   12.84
   2   1   3   43.36    8.75
   2   1   3   44.41   10.39
  -2  -1  -3   41.06   11.27
  -2  -1  -3   48.79   10.94
  -2  -1  -3   42.93    6.65
  -2  -1  -3   52.53    8.42
   2   1   3   47.12    6.06
  -2  -1  -3   57.11    7.73
   2   1   4  111.11   20.39
  -2  -1  -4  117.76   10.22
   2   1   4  105.39   13.66
  -2  -1  -4   70.75   18.36
   2   1   4  130.82   18.79
  -2  -1  -4  100.42   13.52
  -2  -1  -4  126.39   12.96
   2   1   4  119.39   11.87
   2   1   5  391.88   41.23
  -2  -1  -5  563.97   29.40
   2   1   5  575.25   43.38
  -2  -1  -5  400.00   47.64
  -2  -1  -5  491.47   31.49
  -2  -1  -5  530.68   32.69
   2   1   6   29.60   12.19
  -2  -1  -6   45.72    9.21
  -2  -1  -6   40.61   10.11
   2   1   6   47.44    9.48
  -2  -1  -6   43.94    9.50
  -2  -1  -6   49.16   18.68
   2   1   6   59.88   15.48
  -2  -1  -7    7.65    4.25
   2   1   7   15.43    9.73
  -2  -1  -7   12.72    5.73
   2   1   7   11.57    4.62
  -2  -1  -7   11.98    5.89
  -2  -1  -7   19.90   12.05
  -2  -1  -8   39.17   12.10
   2   1   8   38.87   15.69
   2   1   8   54.53   11.64
  -2  -1  -8   36.92   11.06
  -2  -1  -8   33.15   15.69
   2   1   8   65.05   16.82
   2   1   9   36.69   16.71
  -2  -1  -9   33.16   12.18
  -2  -1  -9   46.32   19.14
   2   1   9   35.97   14.71
   2   1   9   47.15   11.88
  -2  -1  -9   48.27   12.45
   2   1  10  105.38   26.28
  -2  -1 -10   93.87   22.16
  -2  -1 -10   93.65   32.86
   2   1  10  120.90   26.04
   2   1  10  115.03   19.72
  -2  -1 -10   93.64   19.73
  -2  -1 -10   92.66   30.83
   2   1  11   16.31   10.66
  -2  -1 -11   13.88    9.55
   2   1  11    4.84    1.90
   2   1  11   27.91   11.00
  -2  -1 -11   24.05    9.50
  -2  -1 -11   28.40   19.36
   2   1  12   19.71    8.58
  -2  -1 -12   19.20   10.09
  -2  -1 -12    1.52   13.28
   2   1  12   17.76   13.71
   2   1  12   17.50    7.26
  -2  -1 -12   26.97   11.78
  -2  -1 -12   12.61    3.38
   2   1  13   10.68   12.24
   2   1  13    9.92    8.20
  -2  -1 -13   -4.40   15.82
   2   1  13    3.28   11.59
   2   1  13   -1.47    2.23
  -2  -1 -13   13.19    7.84
  -2  -1 -13   -8.48    6.00
   2   1  14   -5.40    8.22
   2   1  14   11.00   10.99
  -2  -1 -14  -10.18    9.89
   2   1  14    7.52    8.29
   2   1  15    4.52    0.03
  -2  -1 -15  -27.11   29.37
   2   2 -16  -10.11    8.03
   2   2 -15    3.30    4.83
   2   2 -15   15.80    8.66
  -2  -2  15   11.64    7.36
  -2  -2  14   41.77   18.52
  -2  -2  14   58.48   18.41
   2   2 -14   39.49   10.87
  -2  -2  14   41.71   17.06
  -2  -2  13   19.79   12.54
   2   2 -13   14.87   17.23
  -2  -2  13   23.87   11.81
   2   2 -13   26.78   19.37
   2   2 -13   19.91   17.65
  -2  -2  13   22.57   11.78
   2   2 -13   29.23   12.23
   2   2 -12   13.84   11.95
  -2  -2  12    8.71    7.25
   2   2 -12   17.53   11.22
   2   2 -12    5.95    9.41
  -2  -2  12    8.84    8.28
   2   2 -12   13.14    6.25
   2   2 -12    7.70    6.14
  -2  -2  11    5.30    6.89
  -2  -2  11    7.26    6.28
   2   2 -11    2.52    8.07
  -2  -2  11    2.05    2.23
   2   2 -11    2.00    2.04
  -2  -2  11    5.64    5.98
   2   2 -11    7.73    7.12
   2   2 -10  223.22   42.51
  -2  -2  10  199.26   32.27
  -2  -2  10  193.76   27.45
   2   2 -10  284.99   43.03
  -2  -2  10  179.19   30.95
   2   2 -10  208.94   23.68
   2   2 -10  182.52   38.58
   2   2 -10  162.86   24.23
  -2  -2  10  132.78   21.31
   2   2  -9  110.92   30.09
  -2  -2   9  127.28   22.89
  -2  -2   9  138.78   20.58
  -2  -2   9  149.48   21.26
   2   2  -9  172.97   29.55
   2   2  -9  123.69   29.04
   2   2  -9  128.15   16.60
  -2  -2   9  128.11   25.12
   2   2  -9  117.98   19.37
  -2  -2   9  111.26   16.35
   2   2  -8    7.80    7.45
  -2  -2   8   19.03    7.20
   2   2  -8   13.33    8.52
  -2  -2   8    8.97    4.95
  -2  -2   8   13.17    7.85
   2   2  -8   16.84   10.87
   2   2  -8   18.32    6.02
   2   2  -8   13.48    6.07
  -2  -2   8   12.12    6.04
   2   2  -7   45.86   17.43
  -2  -2   7   38.03   11.10
  -2  -2   7   45.33    9.57
  -2  -2   7   32.61    9.05
   2   2  -7   48.94   12.62
   2   2  -7   37.24   13.88
   2   2  -7   37.54    7.03
   2   2  -7   26.02    8.59
   2   2  -6  169.24   27.89
  -2  -2   6  109.07   21.99
  -2  -2   6  182.08   16.71
   2   2  -6  198.44   21.40
  -2  -2   6  182.13   18.85
   2   2  -6  183.59   26.74
   2   2  -5   62.78   16.92
  -2  -2   5   40.60   14.70
  -2  -2   5   58.82    9.46
   2   2  -5   69.15   12.84
  -2  -2   5   62.04   10.65
   2   2  -5   72.04   17.32
  -2  -2   5   81.21    9.03
   2   2  -5   57.08   11.40
  -2  -2   5   89.72   12.43
   2   2  -4  634.66   45.24
   2   2  -4  637.58   33.25
  -2  -2   4  650.64   42.55
   2   2  -4  693.97   31.23
  -2  -2   4  650.31   32.25
  -2  -2   4  625.26   24.86
   2   2  -4  620.43   44.56
  -2  -2   4  672.67   22.36
  -2  -2   4  622.95   34.93
   2   2  -4  608.95   35.20
  -2  -2   4  636.83   38.60
  -2  -2   3   39.45   10.78
   2   2  -3   54.93    9.92
   2   2  -3   58.40   13.12
  -2  -2   3   59.27    9.56
  -2  -2   3   73.10   14.20
   2   2  -3   41.85   11.89
  -2  -2   3   58.78    5.50
  -2  -2   3   61.02    8.89
  -2  -2   3   60.06   13.32
  -2  -2   3   55.07   10.61
   2   2  -3   56.60   11.50
  -2  -2   2   68.04   16.85
   2   2  -2   65.71   13.53
   2   2  -2   71.15   11.19
  -2  -2   2   63.99    7.76
   2   2  -2   33.89    9.83
  -2  -2   2   63.04   11.24
  -2  -2   2   77.61   13.52
  -2  -2   2   68.46    6.42
   2   2  -2   61.92   14.48
  -2  -2   2   29.42   12.55
  -2  -2   2   40.61    9.47
  -2  -2   2   82.22    8.95
   2   2  -2   57.12   12.50
  -2  -2   1    5.87    2.17
  -2  -2   1    5.79    5.98
   2   2  -1    9.40    4.75
   2   2  -1    6.81    4.38
  -2  -2   1    3.73    3.70
   2   2  -1    4.96    4.11
  -2  -2   1    8.95    3.50
   2   2  -1    1.30    1.56
   2   2  -1    2.19    2.23
  -2  -2   1    7.53    3.00
  -2  -2   1    3.14    2.78
   2   2  -1    1.41    3.43
  -2  -2   1    1.92    3.38
   2   2  -1    2.11    4.20
  -2  -2   1    4.18    2.51
   2   2  -1    2.14    4.68
   2   2   0   21.85    5.40
   2   2   0   30.79    6.11
  -2  -2   0   18.74    8.98
  -2  -2   0   23.50    5.32
  -2  -2   0   25.96    5.12
  -2  -2   0   25.14    8.02
  -2  -2   0   27.34    4.40
   2   2   0   26.41    4.56
  -2  -2   0   10.23    7.23
   2   2   0   26.84    5.58
   2   2   1   99.57    9.94
  -2  -2  -1   87.18   18.55
  -2  -2  -1  110.38   13.57
   2   2   1  110.39   13.71
   2   2   1  126.95   11.42
  -2  -2  -1  105.53   10.44
  -2  -2  -1  110.05   17.59
  -2  -2  -1  117.10   10.77
   2   2   1  101.97   10.56
  -2  -2  -1   80.38   20.50
   2   2   2   71.89   12.21
  -2  -2  -2   61.01   17.29
   2   2   2   64.35   12.21
  -2  -2  -2   69.19   11.97
  -2  -2  -2   84.43   10.23
  -2  -2  -2   80.90    9.12
   2   2   2   80.85    9.65
   2   2   2   75.84    6.81
  -2  -2  -2   65.04   20.10
   2   2   3  429.58   42.20
   2   2   3  385.61   28.90
  -2  -2  -3  364.84   47.35
   2   2   3  378.71   33.36
  -2  -2  -3  424.74   26.59
  -2  -2  -3  382.31   23.06
   2   2   3  441.95   24.89
  -2  -2  -3  386.65   51.30
   2   2   3  402.08   20.85
   2   2   4   98.37   20.57
   2   2   4  111.91   14.38
  -2  -2  -4   75.90   23.27
   2   2   4  132.29   19.54
  -2  -2  -4  111.76   14.07
   2   2   4  108.61   13.10
  -2  -2  -4  106.06   26.25
   2   2   5  140.38   17.01
   2   2   5  127.39   25.34
  -2  -2  -5  141.57   14.64
  -2  -2  -5  130.00   31.51
   2   2   5  145.92   23.96
   2   2   5  181.73   18.55
  -2  -2  -5  154.87   18.88
  -2  -2  -5  120.26   32.64
   2   2   6   52.40   10.58
   2   2   6   29.41   13.63
  -2  -2  -6   66.90   11.69
   2   2   6   74.88   16.74
   2   2   6   56.15   10.76
  -2  -2  -6   50.63   21.41
   2   2   7   31.02   15.00
  -2  -2  -7   19.61    7.26
   2   2   7   25.49    7.48
  -2  -2  -7   17.41   13.06
   2   2   7   36.36   12.55
   2   2   7   34.68    9.58
  -2  -2  -7   26.56    8.44
  -2  -2  -7   29.89   16.79
   2   2   8  184.59   34.81
   2   2   8  197.41   22.36
  -2  -2  -8  161.61   40.46
   2   2   8  229.44   33.42
  -2  -2  -8  182.55   24.29
   2   2   8  240.43   26.09
  -2  -2  -8  164.69   38.40
   2   2   9  321.95   48.70
   2   2   9  326.46   30.80
  -2  -2  -9  333.70   38.96
  -2  -2  -9  303.74   57.97
   2   2   9  449.95   50.51
  -2  -2  -9  417.19   37.95
   2   2   9  399.74   36.77
   2   2  10   12.48    8.98
  -2  -2 -10   22.08   11.71
  -2  -2 -10   22.84   18.95
   2   2  10   28.99   10.16
  -2  -2 -10   12.64    6.54
  -2  -2 -10   10.87   15.31
   2   2  11   19.55    7.71
   2   2  11   18.02   12.54
  -2  -2 -11   21.14   12.13
  -2  -2 -11   18.93   18.47
   2   2  11   11.86    9.72
   2   2  11    9.24    5.73
  -2  -2 -11   11.34    7.37
  -2  -2 -11   21.44   17.03
   2   2  12   37.85   20.39
   2   2  12   29.49   10.00
  -2  -2 -12   29.57   18.29
   2   2  12   36.80   18.73
   2   2  12   49.90   14.53
  -2  -2 -12   64.89   17.36
  -2  -2 -12   17.69    9.45
   2   2  13   27.68   19.65
   2   2  13   12.50    9.15
  -2  -2 -13   24.52   12.42
  -2  -2 -13   37.52   33.02
   2   2  14   28.05   21.08
   2   2  14   13.25   10.80
  -2  -2 -14   52.80   38.25
   2   2  15    3.09    9.10
   2   3 -15   17.01   11.65
  -2  -3  15    5.92    8.17
   2   3 -15   18.27    8.07
  -2  -3  15   21.97   11.60
  -2  -3  14   19.30   11.68
   2   3 -14   29.60   10.14
  -2  -3  14   20.51   12.72
  -2  -3  14   23.80   10.54
  -2  -3  13    0.48    2.81
  -2  -3  13    6.65    5.28
   2   3 -13   -3.03    3.88
   2   3 -13    9.46   11.29
  -2  -3  13    0.48    4.62
  -2  -3  12   12.26   10.53
   2   3 -12    5.95    4.99
  -2  -3  12    4.78    3.21
   2   3 -12   18.93   15.75
   2   3 -12   -5.07    9.60
  -2  -3  12    6.30    4.62
   2   3 -12    6.69    3.30
   2   3 -12    3.31    2.59
  -2  -3  12    8.13    6.24
   2   3 -11   69.97   24.68
  -2  -3  11   75.37   19.47
   2   3 -11   75.99   21.66
  -2  -3  11   89.61   18.73
  -2  -3  11   62.89   19.41
   2   3 -11   96.26   14.69
   2   3 -11   74.27   15.72
  -2  -3  11   46.94   15.13
   2   3 -10   32.58   17.36
  -2  -3  10   67.89   18.05
   2   3 -10   53.00   16.39
  -2  -3  10   34.56   11.75
  -2  -3  10   28.07   12.39
   2   3 -10   36.11   15.78
   2   3 -10   31.80    8.11
   2   3 -10   51.35   12.22
  -2  -3  10   38.12   11.66
   2   3  -9   -0.15    6.06
  -2  -3   9    5.46    4.29
   2   3  -9   10.38    5.62
  -2  -3   9    1.24    3.47
  -2  -3   9    4.97    4.12
   2   3  -9    0.66    3.24
   2   3  -9   12.61    4.74
   2   3  -9    6.48    4.96
  -2  -3   9    9.32    5.24
  -2  -3   8    3.86    3.74
   2   3  -8    7.75    7.02
  -2  -3   8    3.34    1.30
   2   3  -8    0.38    1.82
   2   3  -8    1.37    4.31
   2   3  -8    1.42    0.88
   2   3  -8    7.40    3.96
  -2  -3   8   13.05    5.37
   2   3  -7   99.87   21.41
  -2  -3   7  112.96   14.04
  -2  -3   7   99.94   15.77
   2   3  -7  133.27   19.81
   2   3  -7   97.67   20.89
   2   3  -7  101.87   10.56
   2   3  -7  110.93   14.94
  -2  -3   7  102.55   15.03
   2   3  -6  419.52   42.21
  -2  -3   6  378.54   40.26
  -2  -3   6  449.75   34.62
  -2  -3   6  486.31   27.47
   2   3  -6  530.48   35.36
   2   3  -6  445.02   40.63
   2   3  -6  448.77   21.09
  -2  -3   6  513.97   22.68
   2   3  -6  469.66   29.88
  -2  -3   6  575.20   36.24
   2   3  -6  511.01   34.12
  -2  -3   5    8.26    6.30
   2   3  -5    8.98    5.66
   2   3  -5    9.15    3.90
  -2  -3   5    8.28    3.79
   2   3  -5   14.34    5.61
  -2  -3   5    9.74    3.51
   2   3  -5   13.61    6.51
  -2  -3   5    8.64    2.37
  -2  -3   5    8.31    5.30
  -2  -3   5   12.06    4.39
   2   3  -5    8.80    3.44
  -2  -3   4   51.93   14.53
   2   3  -4   47.24    8.24
   2   3  -4   52.99   12.78
   2   3  -4   48.91    9.48
  -2  -3   4   58.56    7.75
  -2  -3   4   53.98   11.11
   2   3  -4   75.04   10.34
   2   3  -4   60.04   12.43
  -2  -3   4   52.22    4.02
  -2  -3   4   63.35   10.20
  -2  -3   4   68.26   14.08
   2   3  -4   47.59    9.17
  -2  -3   3  464.37   42.71
   2   3  -3  451.01   34.27
   2   3  -3  433.53   28.32
   2   3  -3  518.65   26.78
  -2  -3   3  401.37   33.20
  -2  -3   3  584.12   29.32
   2   3  -3  424.31   32.22
  -2  -3   3  532.10   25.37
   2   3  -3  485.56   30.21
  -2  -3   3  489.25   31.41
   2   3  -3  481.57   23.95
  -2  -3   3  484.78   39.45
   2   3  -2  350.20   27.69
   2   3  -2  354.17   25.18
  -2  -3   2  283.50   35.32
  -2  -3   2  314.21   30.24
   2   3  -2  393.69   22.50
  -2  -3   2  327.09   20.14
  -2  -3   2  421.13   26.46
   2   3  -2  350.63   27.76
   2   3  -2  308.39   25.53
  -2  -3   2  364.43   28.07
  -2  -3   2  296.94   34.54
   2   3  -2  336.68   16.46
  -2  -3   2  376.58   18.11
   2   3  -1 1084.92   46.36
   2   3  -1 1223.72   49.31
  -2  -3   1  921.80   69.12
  -2  -3   1  914.19   61.42
  -2  -3   1 1152.35   42.67
  -2  -3   1 1173.26   44.91
   2   3  -1 1178.02   50.55
  -2  -3   1 1273.73   29.51
   2   3  -1 1285.76   31.89
  -2  -3   1 1205.37   29.54
  -2  -3   1  927.37   67.65
   2   3  -1 1177.80   28.47
   2   3   0  156.41   14.76
   2   3   0  163.03   16.54
  -2  -3   0  128.44   24.21
  -2  -3   0  158.42   15.82
   2   3   0  202.11   19.73
  -2  -3   0  169.29   16.83
   2   3   0  155.66   15.96
  -2  -3   0  176.47   16.88
  -2  -3   0  166.77   10.84
  -2  -3   0  131.41   25.18
   2   3   1  119.67   14.39
   2   3   1   89.67    9.63
  -2  -3  -1  107.66   14.52
   2   3   1  117.06   15.57
  -2  -3  -1   88.78   21.81
  -2  -3  -1  113.14   10.53
   2   3   1  105.26   10.06
  -2  -3  -1  108.89   15.38
  -2  -3  -1  128.50   13.32
   2   3   1  113.04   12.97
  -2  -3  -1   80.94   21.86
   2   3   2   24.67    3.99
   2   3   2   34.90    7.81
  -2  -3  -2   19.51   15.87
   2   3   2   35.35    8.26
  -2  -3  -2   32.22    6.98
  -2  -3  -2   31.70    6.81
  -2  -3  -2   26.81   12.00
   2   3   2   31.19    4.71
   2   3   3  183.39   18.36
  -2  -3  -3  133.59   30.83
   2   3   3  190.21   22.91
  -2  -3  -3  185.79   16.76
   2   3   3  198.34   13.54
  -2  -3  -3  129.56   28.59
   2   3   4  134.76   16.23
  -2  -3  -4  107.95   29.78
   2   3   4  146.72   23.24
  -2  -3  -4  128.82   15.52
   2   3   4  153.78   16.85
  -2  -3  -4  111.38   27.74
   2   3   5    1.83    1.41
   2   3   5    4.99    7.97
  -2  -3  -5   -1.46    5.23
   2   3   5   12.59    6.65
   2   3   5    1.64    1.20
  -2  -3  -5    4.78    3.69
  -2  -3  -5    0.78    4.35
   2   3   6    0.89    4.43
   2   3   6    3.97    3.02
  -2  -3  -6    6.43    8.51
   2   3   6    7.86    4.32
  -2  -3  -6    2.23    4.31
  -2  -3  -6    3.16    2.68
   2   3   7    5.90    3.47
   2   3   7    2.10    4.32
  -2  -3  -7   -3.81    8.47
   2   3   7    5.73    6.41
  -2  -3  -7    4.42    3.66
   2   3   7    7.84    5.35
  -2  -3  -7    4.78    4.36
   2   3   8   37.09   15.69
  -2  -3  -8   35.65   10.45
   2   3   8   43.60   10.49
  -2  -3  -8   67.43   29.55
   2   3   8   52.90   16.73
  -2  -3  -8   45.16   12.22
   2   3   8   49.08   11.85
   2   3   9  340.56   52.14
   2   3   9  382.99   33.03
  -2  -3  -9  335.25   66.25
   2   3   9  426.46   50.59
  -2  -3  -9  424.50   40.70
   2   3   9  426.27   38.95
  -2  -3  -9  335.83   56.78
  -2  -3 -10  118.75   22.86
   2   3  10  106.67   17.93
   2   3  10  144.98   29.53
  -2  -3 -10   87.92   19.45
   2   3  10  118.24   21.11
  -2  -3 -10   73.45   27.18
   2   3  11    0.31    1.43
  -2  -3 -11   -3.13    6.80
   2   3  11    0.50    2.92
  -2  -3 -11  -11.60   10.38
   2   3  12   12.72   13.61
  -2  -3 -12   13.18    7.43
   2   3  12   16.59    9.96
   2   3  12   20.16   10.30
  -2  -3 -12   39.63   14.21
  -2  -3 -12   -0.88   11.16
   2   3  13  -11.47   10.64
  -2  -3 -13   -4.28    7.12
   2   3  13    9.60    6.03
  -2  -3 -13   -9.23   18.49
   2   3  13   -0.93    5.84
   2   3  14   39.01   23.76
   2   3  14   25.53   12.59
  -2  -3 -14   50.53   30.84
   2   3  15   -6.38    4.67
  -2  -4  15   -3.12    6.97
  -2  -4  15   13.87    9.88
   2   4 -14    2.79    1.11
  -2  -4  14   12.93    4.15
   2   4 -13    6.01   10.46
  -2  -4  13   -9.49    7.05
  -2  -4  13   10.34    7.46
   2   4 -13   -1.62    3.60
   2   4 -13   -0.87    6.38
  -2  -4  13    0.51    2.25
   2   4 -12   21.34   14.32
  -2  -4  12   36.56   14.97
   2   4 -12   11.81    6.82
  -2  -4  12   31.60   13.34
  -2  -4  12   22.16   12.97
   2   4 -12   19.04   14.14
   2   4 -12   28.05    7.66
  -2  -4  12   15.35   10.48
  -2  -4  11   89.05   22.71
   2   4 -11   91.29   27.56
   2   4 -11   63.65   16.91
  -2  -4  11   70.52   20.52
  -2  -4  11   84.52   19.15
  -2  -4  10    4.97    1.85
   2   4 -10    2.16    2.25
  -2  -4  10    1.79    0.50
   2   4 -10    5.69    3.97
  -2  -4   9    1.36    3.72
   2   4  -9   -2.94    6.33
  -2  -4   9    3.78    3.60
  -2  -4   9    0.95    2.12
   2   4  -9    3.51    4.23
   2   4  -9    1.42    2.08
   2   4  -9   -0.03    1.10
   2   4  -9    0.54    0.72
  -2  -4   9   -4.14    2.97
  -2  -4   8    5.36    4.30
   2   4  -8    8.32    4.97
   2   4  -8    8.44    9.55
  -2  -4   8   12.74    7.97
  -2  -4   8    8.58    4.63
   2   4  -8    9.66    5.97
   2   4  -8    3.12    3.67
   2   4  -8    7.97    3.42
   2   4  -8    7.98    4.01
  -2  -4   8    2.09    2.24
   2   4  -7    0.36    0.69
  -2  -4   7   -3.29    4.41
   2   4  -7    1.12    3.12
  -2  -4   7   -2.79    4.39
   2   4  -7    1.43    4.10
   2   4  -7    0.32    0.54
   2   4  -7    4.85    5.08
  -2  -4   7    2.97    2.56
  -2  -4   7    2.11    2.63
   2   4  -7   -1.00    0.45
  -2  -4   6   50.35   14.16
   2   4  -6   43.51   10.08
   2   4  -6   27.77   11.23
  -2  -4   6   38.70   11.02
  -2  -4   6   44.18    8.77
   2   4  -6   50.63   11.26
   2   4  -6   31.72   10.58
  -2  -4   6   43.56    5.22
   2   4  -6   40.65    7.60
  -2  -4   6   43.91   11.12
  -2  -4   5   57.66   16.34
   2   4  -5   60.04   14.91
   2   4  -5   64.02   10.84
  -2  -4   5   67.77   10.44
  -2  -4   5   73.01   15.25
   2   4  -5   84.55   13.75
   2   4  -5   64.87   14.76
  -2  -4   5   77.44   15.64
  -2  -4   4   26.37    8.20
   2   4  -4   31.59    7.66
  -2  -4   4   39.79    8.85
  -2  -4   4   18.32    8.34
   2   4  -4   23.61    5.71
   2   4  -4   26.04    9.62
  -2  -4   4   33.06    7.67
  -2  -4   4   27.62    9.68
   2   4  -3  511.15   38.63
   2   4  -3  520.84   33.04
  -2  -4   3  548.52   50.30
   2   4  -3  568.23   32.91
  -2  -4   3  446.38   43.66
   2   4  -3  492.19   39.35
   2   4  -3  504.42   34.00
  -2  -4   3  605.38   28.84
   2   4  -3  497.24   24.91
  -2  -4   3  534.86   34.70
  -2  -4   3  515.39   43.76
  -2  -4   2  194.68   31.18
   2   4  -2  280.34   23.26
   2   4  -2  293.16   22.87
  -2  -4   2  262.16   21.49
  -2  -4   2  215.09   30.98
   2   4  -2  257.40   25.95
   2   4  -2  262.81   21.62
  -2  -4   2  245.83   32.74
   2   4  -2  232.27   14.25
  -2  -4   1    2.16    5.42
   2   4  -1    9.95    4.50
   2   4  -1    9.96    2.35
  -2  -4   1    5.76    4.91
   2   4  -1   19.57    7.58
   2   4  -1   14.46    2.75
  -2  -4   1   11.64    2.31
   2   4  -1   11.18    5.26
  -2  -4   1   11.72    2.37
  -2  -4   1    8.09    5.80
   2   4   0  591.42   34.55
  -2  -4   0  543.97   33.98
  -2  -4   0  482.61   53.44
   2   4   0  511.63   33.72
  -2  -4   0  534.67   23.59
  -2  -4   0  571.26   22.90
   2   4   0  551.84   22.56
  -2  -4   0  477.43   16.48
   2   4   0  551.73   16.74
  -2  -4   0  497.08   52.52
   2   4   1  118.58   15.00
  -2  -4  -1   70.55   21.38
  -2  -4  -1  122.23   14.55
   2   4   1  101.13   14.56
   2   4   1  123.20    7.81
  -2  -4  -1   87.44   22.57
   2   4   2  188.51   18.44
  -2  -4  -2  137.56   31.46
   2   4   2  189.64   23.62
  -2  -4  -2  159.54   14.95
   2   4   2  161.14   19.13
   2   4   2  182.00   12.72
  -2  -4  -2  157.91   31.26
   2   4   2  161.90   11.10
   2   4   3    1.49    1.77
   2   4   3   -1.72    1.16
   2   4   3   -0.75    0.80
  -2  -4  -3    7.83    8.03
   2   4   3    1.12    1.77
  -2  -4  -3    1.57    2.73
   2   4   3    1.09    2.16
  -2  -4  -3    2.59    5.66
   2   4   3   -0.03    0.81
   2   4   4  184.30   18.92
   2   4   4  207.33   27.12
  -2  -4  -4  181.61   18.91
   2   4   4  177.81   21.07
   2   4   4  201.94   18.38
  -2  -4  -4  137.93   33.58
   2   4   5   41.27    8.90
  -2  -4  -5   46.22   21.92
   2   4   5   42.94   13.87
   2   4   5   46.19   10.98
  -2  -4  -5   41.78   20.11
   2   4   6   -2.16    2.29
  -2  -4  -6    8.16   15.70
   2   4   6    5.53    4.86
   2   4   6   -1.20    1.49
  -2  -4  -6   -0.24    2.02
  -2  -4  -6    5.73    8.08
   2   4   7   26.84   14.22
   2   4   7   22.51    7.23
  -2  -4  -7   15.54   14.42
   2   4   7   23.76   11.75
  -2  -4  -7   22.96    8.80
  -2  -4  -7   20.18   14.89
   2   4   8   17.15   12.34
   2   4   8   18.53    6.86
  -2  -4  -8   14.31    9.80
   2   4   8   24.66   11.38
   2   4   8    8.67    4.11
  -2  -4  -8   21.56    7.61
  -2  -4  -8   13.85   14.43
   2   4   9    6.00    7.37
   2   4   9   14.82    6.54
   2   4   9    5.65    3.57
  -2  -4  -9    5.60    4.84
  -2  -4  -9    1.03    7.79
   2   4  10    0.59    0.16
   2   4  10   16.06    7.07
  -2  -4 -10    5.48   19.37
   2   4  10   16.80   11.44
  -2  -4 -10    7.85    5.44
   2   4  10    5.56    6.58
  -2  -4 -10    8.76   10.88
   2   4  11   -9.29   14.77
   2   4  11   -0.82    1.07
   2   4  11    4.45    4.00
  -2  -4 -11   -1.63    3.12
  -2  -4 -11   12.13   12.88
   2   4  12  -15.77   16.30
   2   4  12    0.35    3.43
  -2  -4 -12   -3.23    5.03
  -2  -4 -12    0.44    5.82
   2   4  13    2.05    5.58
   2   4  13   -4.59    6.71
  -2  -4 -13    2.60   11.85
  -2  -4 -13  -14.54   25.28
   2   4  14  -14.93   11.78
   2   5 -14  -15.21   16.64
  -2  -5  14   -6.86    9.54
   2   5 -14   -1.77    5.99
  -2  -5  14    4.06    1.54
  -2  -5  13   -0.84    4.43
  -2  -5  13    7.41    5.18
   2   5 -13   -5.58   10.92
   2   5 -12    8.39    9.43
  -2  -5  12   -3.02    6.65
  -2  -5  12    3.26    5.62
  -2  -5  12   -0.49    5.11
   2   5 -12   -4.94    5.45
   2   5 -11   50.93   21.79
  -2  -5  11   68.36   20.86
  -2  -5  11   72.16   16.36
   2   5 -11   72.52   20.17
   2   5 -11   87.23   12.45
  -2  -5  11   60.98   17.32
  -2  -5  10   43.78   16.38
   2   5 -10   19.28   14.93
  -2  -5  10   52.37   16.82
   2   5 -10   48.60   19.49
   2   5 -10   18.45    6.29
   2   5 -10   41.75   21.26
  -2  -5  10   25.25   11.62
   2   5  -9  157.38   24.31
  -2  -5   9  112.84   28.26
   2   5  -9  125.82   29.60
  -2  -5   9  151.84   26.09
   2   5  -9  149.68   27.69
   2   5  -9  152.71   30.30
   2   5  -9  153.13   13.66
  -2  -5   9  162.20   24.90
   2   5  -8  169.42   23.91
  -2  -5   8  167.15   30.85
   2   5  -8  162.55   32.20
  -2  -5   8  164.86   20.94
   2   5  -8  215.01   30.02
  -2  -5   8  158.79   25.55
   2   5  -8  169.10   30.27
  -2  -5   8  179.05   14.20
  -2  -5   8  183.39   25.72
   2   5  -7    9.58    7.47
  -2  -5   7   13.34    8.62
  -2  -5   7   12.76    8.30
   2   5  -7   15.63    9.06
  -2  -5   7   14.30    5.07
   2   5  -7    4.07    3.71
  -2  -5   7    7.05    1.78
   2   5  -6   13.09    5.24
  -2  -5   6    6.76    3.69
   2   5  -6   10.91    8.82
  -2  -5   6   16.33    9.25
  -2  -5   6   11.53    5.39
   2   5  -6    4.69    5.02
  -2  -5   6    6.55    6.07
   2   5  -5    9.62    7.57
   2   5  -5   11.83    5.97
  -2  -5   5    3.52    4.96
  -2  -5   5   27.63   11.38
   2   5  -5   13.27    7.39
   2   5  -5    9.80    7.61
  -2  -5   5    0.08    3.30
   2   5  -4   54.60    9.19
   2   5  -4   42.31   11.92
  -2  -5   4   64.51   12.36
   2   5  -4   67.93   13.52
  -2  -5   4   32.31   12.68
   2   5  -4   49.82   11.59
   2   5  -4   59.82   13.85
  -2  -5   4   74.56   12.18
  -2  -5   4   46.89   13.74
  -2  -5   3  184.87   31.95
   2   5  -3  179.61   19.76
   2   5  -3  211.51   22.13
  -2  -5   3  240.74   25.79
  -2  -5   3  144.42   27.26
   2   5  -3  145.24   25.01
   2   5  -3  192.59   19.21
  -2  -5   3  176.34   28.19
   2   5  -2  397.79   31.36
  -2  -5   2  309.88   46.72
  -2  -5   2  467.54   35.77
   2   5  -2  453.89   36.16
  -2  -5   2  286.18   41.45
   2   5  -2  435.28   36.24
   2   5  -2  389.49   21.69
   2   5  -2  442.29   22.04
  -2  -5   2  471.44   49.76
  -2  -5   2  383.29   22.46
  -2  -5   1  103.73   31.21
   2   5  -1  150.80   18.35
  -2  -5   1  128.56   29.00
  -2  -5   1  156.98   20.23
   2   5  -1  175.72   22.19
   2   5  -1  166.98   10.45
  -2  -5   1  152.45   12.44
   2   5  -1  178.94   12.45
  -2  -5   1  163.88   30.54
   2   5   0  525.99   34.07
  -2  -5   0  374.39   52.42
  -2  -5   0  417.96   59.11
   2   5   0  423.90   37.59
  -2  -5   0  435.34   22.44
   2   5   0  450.81   21.62
  -2  -5   0  411.37   18.66
   2   5   0  450.63   19.58
  -2  -5   0  380.84   50.46
   2   5   1   10.75    8.47
  -2  -5  -1   35.22   20.53
   2   5   1   32.49   18.12
   2   5   1   22.25   13.16
  -2  -5  -1    8.47    5.07
   2   5   1    4.08    2.88
  -2  -5  -1   16.06   16.17
   2   5   2    2.21    4.82
   2   5   2    9.11    9.28
   2   5   2    6.23    6.04
  -2  -5  -2    5.60    3.97
   2   5   2    1.37    1.81
  -2  -5  -2    0.92    9.11
   2   5   3   47.06    9.67
  -2  -5  -3   22.93   15.58
   2   5   3   51.33   14.85
   2   5   3   53.85   12.36
  -2  -5  -3   55.08    9.96
   2   5   3   67.53    9.53
   2   5   4   22.24    7.23
   2   5   4   18.93    6.02
  -2  -5  -4   16.71   13.42
   2   5   4   16.05    9.61
   2   5   4   16.74    7.64
  -2  -5  -4   18.30    6.52
   2   5   4   27.89    6.66
   2   5   5   18.78    4.55
   2   5   5   39.57    8.99
  -2  -5  -5   56.72   28.01
   2   5   5   38.77   14.01
   2   5   5   36.86   11.12
  -2  -5  -5   33.96   10.24
  -2  -5  -5   40.93   20.75
   2   5   5   40.19    8.92
   2   5   6   68.41    8.51
   2   5   6  158.24   19.38
   2   5   6  152.45   31.41
  -2  -5  -6  152.04   46.84
  -2  -5  -6  153.11   22.71
   2   5   6  197.39   26.30
   2   5   6  159.08   21.97
  -2  -5  -6  152.48   39.72
   2   5   7   68.16   13.72
   2   5   7   71.53   21.17
  -2  -5  -7   79.29   36.66
   2   5   7   93.92   20.05
  -2  -5  -7   61.56   15.84
   2   5   7   54.77   14.92
  -2  -5  -7   91.20   33.63
   2   5   8  245.03   22.58
   2   5   8  256.60   42.11
   2   5   8  235.56   30.98
   2   5   8  302.21   33.07
  -2  -5  -8  206.92   48.18
   2   5   9   13.86    6.74
   2   5   9   16.32   13.65
  -2  -5  -9   11.47   11.15
   2   5   9   35.14   14.28
  -2  -5  -9    5.92    6.36
   2   5   9   12.06    8.66
  -2  -5  -9   38.36   22.69
   2   5  10    9.73    8.46
  -2  -5 -10   -6.91   20.87
  -2  -5 -10    3.23    3.40
  -2  -5 -10    2.95    2.40
   2   5  10   -1.52    3.27
   2   5  11   -0.70    5.95
  -2  -5 -11   -0.21    4.98
   2   5  11   -6.35    5.98
  -2  -5 -11   -1.19    1.75
   2   5  11    8.44    8.32
  -2  -5 -11   -5.99    2.81
   2   5  12   11.37   13.30
  -2  -5 -12   40.89   45.71
  -2  -5 -12   16.56   13.47
   2   5  12   -1.51    4.82
  -2  -5 -12   17.09   11.72
   2   5  12    0.89    3.36
  -2  -5 -13   14.55   14.34
   2   6 -14    3.50   12.42
  -2  -6  14   16.57    9.80
   2   6 -13   13.58    5.43
  -2  -6  13  -11.82   12.46
  -2  -6  13   -6.23    7.67
  -2  -6  13   12.10    9.48
   2   6 -13   -1.11    6.21
  -2  -6  12   14.22   13.06
   2   6 -12    4.20    7.12
  -2  -6  12    5.69    8.16
   2   6 -12    2.26    7.21
  -2  -6  12   -2.01    6.16
  -2  -6  11   28.50   13.03
   2   6 -11   22.85   11.80
  -2  -6  11   11.60   10.03
   2   6 -11    0.80    9.25
  -2  -6  11   18.04   10.21
   2   6 -10  235.49   31.63
  -2  -6  10  226.45   37.80
   2   6 -10  198.84   40.20
   2   6 -10  287.65   39.98
  -2  -6  10  228.02   34.96
   2   6 -10  220.51   38.66
  -2  -6  10  221.62   33.20
  -2  -6   9   55.96   22.82
   2   6  -9   46.60   14.22
   2   6  -9   24.08   14.22
  -2  -6   9   41.68   18.81
   2   6  -9   71.99   24.86
   2   6  -9   22.86    9.81
  -2  -6   9   34.45   14.47
   2   6  -8   33.08   11.31
  -2  -6   8   23.67   15.84
   2   6  -8   26.64   14.32
  -2  -6   8   31.92   14.78
   2   6  -8   51.50   16.12
   2   6  -8   15.59    9.06
  -2  -6   8   25.66    9.75
  -2  -6   7   11.89    9.28
   2   6  -7   22.17    7.89
   2   6  -7   13.32    8.31
  -2  -6   7   15.69    8.40
   2   6  -7   28.26   10.17
   2   6  -7   21.96    9.80
  -2  -6   7   16.54    7.31
  -2  -6   6  169.83   30.40
   2   6  -6  169.93   29.63
  -2  -6   6  179.15   30.01
   2   6  -6  222.58   29.02
   2   6  -6  167.84   25.38
   2   6  -6  184.32   20.91
  -2  -6   6  197.41   28.28
   2   6  -5  100.98   22.26
  -2  -6   5   99.05   22.66
  -2  -6   5  100.19   22.44
   2   6  -5  119.82   19.92
   2   6  -5   90.78   16.17
   2   6  -5  140.28   16.36
  -2  -6   5   94.43   19.22
  -2  -6   4  339.45   43.12
   2   6  -4  371.75   34.25
  -2  -6   4  283.37   42.00
   2   6  -4  329.92   27.75
   2   6  -4  239.40   39.41
  -2  -6   4  358.11   29.39
  -2  -6   4  379.81   41.70
   2   6  -4  363.14   25.07
  -2  -6   3   19.35   20.25
   2   6  -3   24.03    6.67
   2   6  -3   26.86   12.78
  -2  -6   3    6.52    8.22
   2   6  -3   14.57    4.01
  -2  -6   3   20.29   11.38
   2   6  -3   28.70   11.32
  -2  -6   2  224.30   38.70
   2   6  -2  255.12   27.47
  -2  -6   2  191.56   35.81
   2   6  -2  273.07   32.86
   2   6  -2  217.22    9.69
   2   6  -2  220.02    8.80
  -2  -6   2  229.46   34.02
  -2  -6   1  242.74   42.36
   2   6  -1  280.18   25.88
   2   6  -1  323.93   31.75
  -2  -6   1  240.47   44.35
   2   6  -1  309.70   34.41
   2   6  -1  278.79   15.09
  -2  -6   1  288.54   18.84
   2   6  -1  305.92   18.19
  -2  -6   1  269.90   40.02
  -2  -6   0   51.29   23.75
   2   6   0   66.77   12.23
   2   6   0   80.07   19.13
  -2  -6   0   29.91   17.74
   2   6   0   75.37   16.88
   2   6   0   56.28    7.74
  -2  -6   0   49.59    7.13
  -2  -6   0   53.23   17.18
  -2  -6  -1  144.48   37.86
   2   6   1  239.12   22.91
  -2  -6  -1  150.78   37.27
   2   6   1  322.06   39.79
  -2  -6  -1  219.69   19.13
   2   6   1  239.90   28.88
   2   6   1  243.92   16.18
  -2  -6  -1  245.89   40.18
   2   6   2    8.74    4.52
  -2  -6  -2    3.30    8.05
   2   6   2   38.78   18.10
  -2  -6  -2   10.41    3.14
  -2  -6  -2   13.03    3.82
   2   6   2   21.03   16.33
  -2  -6  -2   13.48    4.93
  -2  -6  -2   13.65   13.04
   2   6   2   10.38    3.62
   2   6   3   38.11    9.25
   2   6   3   48.63   15.15
  -2  -6  -3   12.17   11.92
  -2  -6  -3   22.80    7.91
   2   6   3   33.25   13.75
  -2  -6  -3   27.92    7.78
  -2  -6  -3   18.23    8.46
   2   6   3   37.57    7.82
   2   6   4    3.68    3.10
   2   6   4    2.20    2.70
  -2  -6  -4    3.94    8.06
   2   6   4    4.06    8.75
   2   6   4    4.00    3.79
  -2  -6  -4   -0.70    1.18
  -2  -6  -4    7.88    5.44
  -2  -6  -4   -4.33    7.19
   2   6   4    2.31    1.59
   2   6   5   -1.38    0.55
   2   6   5    3.51    0.97
  -2  -6  -5    2.41    8.87
   2   6   5   11.21    7.71
  -2  -6  -5   15.34   10.32
   2   6   5    4.51    5.62
  -2  -6  -5    8.70    5.62
  -2  -6  -5   13.80   10.74
   2   6   5    9.43    4.29
   2   6   6  167.20   18.12
   2   6   6  153.98   31.65
  -2  -6  -6  144.69   46.65
  -2  -6  -6  134.34   26.50
   2   6   6  168.52   25.51
  -2  -6  -6  158.25   22.90
   2   6   6  186.59   22.38
  -2  -6  -6  122.52   31.31
   2   6   7  264.59   22.72
  -2  -6  -7  199.40   57.14
   2   6   7  251.61   40.32
  -2  -6  -7  263.25   41.62
  -2  -6  -7  276.65   32.63
   2   6   7  250.20   32.90
   2   6   7  265.75   29.97
  -2  -6  -7  234.80   45.28
   2   6   8   62.13   11.37
  -2  -6  -8   31.82   24.45
   2   6   8   39.34   18.15
  -2  -6  -8   46.41   19.94
   2   6   8   54.22   16.11
  -2  -6  -8   55.91   14.17
  -2  -6  -8   71.86   25.32
   2   6   8   62.20   15.35
  -2  -6  -9   25.97   20.97
   2   6   9   16.99   11.94
  -2  -6  -9   21.09   13.36
  -2  -6  -9   26.59   11.89
  -2  -6  -9   30.47   15.41
   2   6   9   32.31   11.76
  -2  -6 -10   23.76   25.49
   2   6  10   34.49   18.66
  -2  -6 -10   16.66   16.61
   2   6  10   14.61    8.73
  -2  -6 -10   24.90   11.80
  -2  -6 -10   35.79   16.99
  -2  -6 -11   68.18   44.63
   2   6  11   44.29   22.28
  -2  -6 -11   33.21   19.00
   2   6  11   33.51   13.11
  -2  -6 -11   42.52   13.26
   2   6  11   47.60   15.35
  -2  -6 -12    3.17    7.35
   2   6  12    1.50    5.88
   2   6  12   -0.26    3.60
  -2  -6 -13    4.90    7.16
   2   6  13    8.21    7.08
   2   6  13   19.80   11.28
   2   7 -14   13.59   11.94
  -2  -7  13    4.13    4.46
   2   7 -13   32.58   19.63
  -2  -7  13   16.36   11.88
  -2  -7  12   10.26   10.22
  -2  -7  12   17.72   12.21
   2   7 -12    0.19    3.84
  -2  -7  12   -3.33    2.48
  -2  -7  11   -7.00    1.70
   2   7 -11   -5.06    5.17
  -2  -7  11    0.32    6.53
   2   7 -11    0.82    4.46
   2   7 -10   32.80   16.13
  -2  -7  10   34.90   18.27
   2   7 -10   42.79   13.87
   2   7 -10   44.18   17.57
  -2  -7  10   56.39   18.48
   2   7 -10   59.72   20.69
  -2  -7  10   34.49   15.01
   2   7  -9   19.27    9.03
   2   7  -9   23.06   14.90
  -2  -7   9   11.61    7.24
   2   7  -9   22.11   11.13
  -2  -7   9   17.50    9.51
   2   7  -9   18.20   13.27
  -2  -7   9   10.97    7.44
  -2  -7   8  157.49   31.35
   2   7  -8  168.84   28.54
  -2  -7   8   96.78   27.47
   2   7  -8  119.01   20.08
   2   7  -8  101.72   28.31
  -2  -7   8  155.65   26.61
   2   7  -7   -4.47    7.29
   2   7  -7    8.91    5.61
  -2  -7   7    2.29    3.96
  -2  -7   7   -0.76    6.64
   2   7  -7    2.97    2.52
   2   7  -7    0.99    2.72
  -2  -7   7   -6.32    6.12
  -2  -7   6   34.54   16.48
   2   7  -6   14.32   11.46
  -2  -7   6   32.59   15.52
   2   7  -6   24.67   10.00
   2   7  -6   21.80    7.69
  -2  -7   6   30.85   12.23
  -2  -7   5  170.68   32.25
   2   7  -5  133.50   16.99
   2   7  -5  139.85   23.16
  -2  -7   5  127.22   28.89
   2   7  -5  128.50   18.36
  -2  -7   5  138.96   16.07
   2   7  -5  107.01   27.71
  -2  -7   5  169.65   27.90
   2   7  -4   89.26   12.98
  -2  -7   4   90.08   23.35
   2   7  -4   71.81   16.21
  -2  -7   4   80.80   26.29
   2   7  -4   77.90   11.05
  -2  -7   4   80.98   19.76
   2   7  -4   81.66   20.91
   2   7  -3  159.95   24.15
  -2  -7   3   77.83   27.15
  -2  -7   3  129.68   31.61
   2   7  -3  149.76   15.71
   2   7  -3  135.03   26.55
  -2  -7   3  201.89   33.09
  -2  -7   2  109.57   27.47
   2   7  -2  140.17   22.46
  -2  -7   2   87.42   28.89
   2   7  -2  129.80    8.72
   2   7  -2  119.74    7.33
   2   7  -2  128.58   13.61
   2   7  -2  107.33   21.59
  -2  -7   2  126.40   26.24
  -2  -7   1  233.18   44.11
  -2  -7   1  188.82   40.17
   2   7  -1  280.08   33.21
   2   7  -1  242.26   32.21
   2   7  -1  259.18   15.52
  -2  -7   1  290.35   42.68
  -2  -7   0  114.94   30.65
  -2  -7   0   80.63   27.79
   2   7   0  125.51   21.64
   2   7   0  116.39   21.85
   2   7   0  107.20   11.75
  -2  -7   0  104.67   26.21
  -2  -7  -1    5.29    3.86
   2   7   1    1.21    1.99
   2   7   1   10.39    7.41
   2   7   1   -0.96    1.63
  -2  -7  -1   -1.53    7.27
   2   7   1    2.49    1.42
  -2  -7  -2    4.80    8.45
   2   7   2   -2.14    1.64
   2   7   2   -2.70    3.88
  -2  -7  -2   10.59   14.82
  -2  -7  -2    1.02    1.87
   2   7   2   -0.26    2.46
   2   7   2   -0.93    1.00
  -2  -7  -2   -3.76    4.37
   2   7   3   44.63    9.81
  -2  -7  -3   43.64   27.35
   2   7   3   66.52   22.09
  -2  -7  -3   32.34    7.89
   2   7   3   34.42   11.44
   2   7   3   42.31    9.09
  -2  -7  -3   33.68   16.87
   2   7   4   45.54    9.87
   2   7   4   93.09   26.87
  -2  -7  -4   26.99   23.82
   2   7   4   35.91   11.94
  -2  -7  -4   64.04   13.52
   2   7   4   75.13   12.29
  -2  -7  -4   44.47   19.42
   2   7   5   18.43    5.70
   2   7   5   12.77   10.36
   2   7   5   11.14    7.04
  -2  -7  -5   11.90    7.05
  -2  -7  -5   10.88    5.84
   2   7   5   17.70    7.59
  -2  -7  -5   20.47   14.24
   2   7   6   17.24    5.69
  -2  -7  -6   16.87   19.41
   2   7   6   23.24   10.80
  -2  -7  -6   22.49   11.93
  -2  -7  -6   24.10    9.06
   2   7   6   13.86    7.18
  -2  -7  -6   15.74    8.73
   2   7   6   28.62    9.48
   2   7   7   68.14   11.17
  -2  -7  -7   38.65   33.64
   2   7   7  100.89   28.26
  -2  -7  -7   77.77   23.07
   2   7   7   70.79   18.54
  -2  -7  -7   81.38   17.97
  -2  -7  -7   93.11   27.22
   2   7   7   70.95   15.89
  -2  -7  -8    3.90    4.03
   2   7   8   -1.33    4.24
  -2  -7  -8    3.52    4.27
   2   7   8    5.28    4.89
  -2  -7  -8    3.12    4.97
  -2  -7  -8   17.55   14.18
   2   7   8   -3.76    5.11
  -2  -7  -9   13.63   15.78
   2   7   9   77.13   26.95
  -2  -7  -9   55.86   17.53
  -2  -7  -9   49.92   21.58
   2   7   9   55.69   17.53
   2   7   9   57.70   15.15
   2   7  10   26.09   17.74
  -2  -7 -10  -15.79   24.61
  -2  -7 -10   20.56   13.58
   2   7  10   12.85    9.43
  -2  -7 -10   20.72   11.55
  -2  -7 -10   -3.78    6.09
   2   7  10    7.85    8.00
  -2  -7 -11   -0.92    3.03
   2   7  11    7.93    2.74
   2   7  11    6.93    6.38
   2   7  12    0.30    3.65
   2   8 -14    0.24    3.91
   2   8 -13    1.08    9.54
  -2  -8  13  -11.79   10.77
  -2  -8  12   34.52   14.57
   2   8 -12   26.66   13.87
  -2  -8  12   52.69   21.94
   2   8 -12   19.69   15.81
  -2  -8  12   22.33   15.86
  -2  -8  11   -1.30    3.88
  -2  -8  11   -2.13    4.53
   2   8 -11   13.05   15.14
  -2  -8  11    0.43    2.32
  -2  -8  10    4.77    6.22
   2   8 -10   17.09    7.22
   2   8 -10   10.76   13.31
   2   8 -10   12.11    8.59
  -2  -8  10   22.67   12.93
   2   8 -10   14.35   10.95
  -2  -8  10   20.62   10.66
   2   8  -9   36.22   11.94
  -2  -8   9   27.66   13.15
   2   8  -9   21.81   14.22
   2   8  -9   21.44   11.01
  -2  -8   9   49.44   18.45
   2   8  -9   19.92   10.65
  -2  -8   9   40.32   14.88
   2   8  -8   33.84   17.91
  -2  -8   8   54.56   19.07
   2   8  -8   40.42   12.12
  -2  -8   8   41.84   17.25
   2   8  -8   39.08   14.13
  -2  -8   8   29.71   13.03
  -2  -8   7    6.32    9.22
   2   8  -7    8.74   10.10
   2   8  -7    9.58    3.98
  -2  -8   7    9.62    8.68
   2   8  -7    4.17    4.27
   2   8  -7   12.29    6.24
   2   8  -6    6.79    4.27
   2   8  -6    3.93    2.99
  -2  -8   6    9.75    7.89
   2   8  -6   10.59    8.25
  -2  -8   6    8.99    7.39
   2   8  -6   -5.04    4.22
  -2  -8   6    7.24    5.01
  -2  -8   5    8.24   10.62
   2   8  -5   10.34    5.39
   2   8  -5   22.26   14.51
  -2  -8   5    8.09   11.88
   2   8  -5   -2.25    3.90
   2   8  -5   12.87   13.37
  -2  -8   5    8.70    9.32
   2   8  -4    7.14    4.94
   2   8  -4    8.56    4.98
  -2  -8   4   -0.48    5.11
   2   8  -4    5.59    4.87
  -2  -8   4    9.75    6.53
   2   8  -3   12.08    8.47
  -2  -8   3   23.92   14.59
  -2  -8   3   17.77   12.03
   2   8  -3   10.49    5.76
  -2  -8   3   12.58    8.94
  -2  -8   2   15.13    4.76
   2   8  -2   33.22    7.54
   2   8  -2   36.59   12.68
  -2  -8   2   29.88   19.18
   2   8  -2   28.39    4.60
   2   8  -2   29.92    4.04
   2   8  -2   30.11   11.53
  -2  -8   2   29.05   14.01
  -2  -8   1    1.49    7.14
  -2  -8   1   36.35   21.82
   2   8  -1   24.62    6.24
  -2  -8   1    4.38    1.95
   2   8  -1   26.39   11.55
  -2  -8   0  236.87   47.92
  -2  -8   0  185.40   48.21
   2   8   0  278.66   36.23
   2   8   0  272.13   35.17
  -2  -8   0  264.92   43.12
   2   8   0  244.09   19.27
  -2  -8  -1    3.06    4.98
   2   8   1    8.00    4.61
  -2  -8  -1   -2.31    9.85
   2   8   1   16.05    9.02
   2   8   1    7.10    3.49
  -2  -8  -1    7.77    6.73
  -2  -8  -2  165.37   42.86
   2   8   2  248.98   42.17
  -2  -8  -2  115.00   42.40
   2   8   2  207.55   30.64
   2   8   2  174.32   17.41
  -2  -8  -2  193.12   39.84
  -2  -8  -3   11.60   15.81
  -2  -8  -3   19.02   21.82
   2   8   3   17.24   12.35
   2   8   3   15.77    9.07
  -2  -8  -3    9.60    7.44
   2   8   3    5.73    1.60
   2   8   4   24.31    7.85
   2   8   4   27.50   13.81
  -2  -8  -4    8.65    8.55
  -2  -8  -4   37.02   11.25
   2   8   4   25.87   10.70
  -2  -8  -4   28.50   15.44
   2   8   4   16.07    6.01
   2   8   5  137.22   17.62
  -2  -8  -5  131.67   22.62
   2   8   5   93.04   22.72
   2   8   5  136.07   19.30
   2   8   6   15.39   15.30
  -2  -8  -6   -0.42   14.60
  -2  -8  -6   11.39    7.17
  -2  -8  -6   21.29   13.35
   2   8   7   14.73   12.99
  -2  -8  -7   11.30   23.21
   2   8   7   -2.96    7.29
  -2  -8  -7    2.10    2.18
   2   8   7   10.97    5.57
  -2  -8  -7    3.36    4.11
   2   8   8   -2.74    3.15
  -2  -8  -8    2.42    9.01
   2   8   8   16.56    7.52
  -2  -8  -8    3.48    4.89
   2   8   8   10.42    6.36
  -2  -8  -8   22.12   13.93
   2   8   9   -4.20   10.60
  -2  -8  -9  -26.61   16.81
   2   8   9  -11.21    8.68
  -2  -8  -9   18.93   12.91
   2   8  10   17.71   11.21
   2   8  11   18.17   12.74
  -2  -9  13   -6.00   11.65
   2   9 -12   -1.46    4.86
  -2  -9  11   11.22   12.30
   2   9 -11    3.25    5.19
  -2  -9  11   -2.31   12.54
   2   9 -11   -3.02    8.22
  -2  -9  11    3.72    6.72
  -2  -9  10   14.16   11.10
   2   9 -10    4.56    5.71
   2   9 -10    0.62    7.90
  -2  -9  10    9.01   10.19
  -2  -9  10   17.75   13.23
  -2  -9   9    7.85    9.75
   2   9  -9   -4.29    8.15
   2   9  -9   -4.36    4.83
  -2  -9   9   17.41   13.05
   2   9  -9    0.76    3.53
  -2  -9   9    7.54    7.93
   2   9  -8   13.80   11.90
  -2  -9   8   -0.21    1.38
   2   9  -8   12.60    6.44
   2   9  -8   25.15   15.84
  -2  -9   8   23.54   13.41
  -2  -9   8    6.61    5.64
  -2  -9   7   11.35    9.28
   2   9  -7    4.77    6.96
  -2  -9   7    4.36    6.70
   2   9  -7   17.98   10.28
   2   9  -7   15.34    6.58
  -2  -9   7   19.91   11.06
  -2  -9   6   11.01   11.08
   2   9  -6    3.72    5.63
   2   9  -6   -6.77    8.73
   2   9  -6    0.65    1.28
  -2  -9   6   10.91   10.18
  -2  -9   6   10.36    9.00
   2   9  -5   25.82   13.03
  -2  -9   5    7.46    7.36
  -2  -9   5   14.23    9.09
   2   9  -5   16.64    6.18
  -2  -9   5   11.34    9.81
   2   9  -5   12.12   11.09
   2   9  -4   70.88   20.61
  -2  -9   4   50.24   21.42
  -2  -9   4   97.28   29.65
   2   9  -4   95.70   15.95
   2   9  -4   77.74   22.24
  -2  -9   4   76.17   22.32
  -2  -9   3   15.24   17.87
  -2  -9   3   25.63   24.82
   2   9  -3   63.14   12.62
  -2  -9   3   28.99   21.65
  -2  -9   2   -5.80   10.39
   2   9  -2    0.55    5.60
   2   9  -2    1.01    1.95
   2   9  -2    2.63    3.96
  -2  -9   2   11.78    9.99
   2   9  -1    2.56    2.72
  -2  -9   1   -4.36    7.15
   2   9  -1   -3.53    3.97
   2   9  -1   -2.68    2.77
   2   9  -1   -0.38    4.41
  -2  -9   1    7.92    9.30
   2   9   0  221.99   34.98
  -2  -9   0  112.05   39.94
   2   9   0  197.81   33.07
   2   9   0  174.76   17.86
  -2  -9   0  191.23   38.64
   2   9   1   50.80   20.81
  -2  -9  -1   54.91   30.87
   2   9   1   69.62   19.99
   2   9   1   53.28   11.08
  -2  -9  -1   47.63   19.35
   2   9   2    2.67    3.66
  -2  -9  -2   -2.79   11.93
   2   9   2    9.05    6.96
  -2  -9  -2   -9.78   12.72
   2   9   2   14.44    7.74
   2   9   3   19.07   11.36
  -2  -9  -3   14.63   17.95
  -2  -9  -3   12.50    7.66
   2   9   3    7.91    3.07
  -2  -9  -3   20.23   12.43
  -2  -9  -4   -3.87    6.31
   2   9   4    4.71    5.69
  -2  -9  -4   -0.40    6.49
   2   9   4   -2.51    1.87
  -2  -9  -4    8.27   15.22
  -2  -9  -5    1.74    9.54
  -2  -9  -5    5.14   20.31
   2   9   5   -3.04    3.53
   2   9   5    6.45    5.02
  -2  -9  -5    8.02   11.21
   2   9   6    0.65    7.10
  -2  -9  -6   -3.70   15.19
   2   9   6   -1.88    5.15
  -2  -9  -6    0.40   11.99
  -2  -9  -7   -8.40   14.89
   2   9   7   14.20   10.61
  -2  -9  -7   -6.98    5.67
   2   9   7   14.95   12.22
  -2  -9  -7   -4.85   10.63
  -2  -9  -8   -6.94   11.10
   2   9   8    9.50    9.25
   2   9   8    8.50   10.51
  -2  -9  -8   -4.30   12.40
  -2  -9  -9   -3.94    1.31
   2   9   9   -1.85    2.48
  -2  -9  -9  -11.57    9.41
   2  10 -12    0.96    7.89
  -2 -10  11    8.21   10.04
  -2 -10  10    4.62    7.80
   2  10 -10   -5.31    6.69
  -2 -10  10   12.70   11.99
  -2 -10   9   -2.03    4.44
  -2 -10   9    2.11    5.34
   2  10  -9    1.59    4.07
   2  10  -9   -1.23    3.81
  -2 -10   8   -4.41    6.29
   2  10  -8   -4.20    3.12
  -2 -10   8   15.17   10.73
   2  10  -8    1.48   13.06
   2  10  -8    3.05    5.87
  -2 -10   8   -6.87   10.03
  -2 -10   7   14.55   12.64
   2  10  -7   -3.29    7.82
  -2 -10   7   -2.61    3.46
   2  10  -7   14.33    5.93
   2  10  -7    4.95    9.18
  -2 -10   7    9.45    4.55
  -2 -10   6   -1.48    7.43
   2  10  -6    0.69    3.62
  -2 -10   6    5.05   10.00
   2  10  -6   -2.91    3.32
   2  10  -6  -15.85   13.70
  -2 -10   6   -8.11    6.74
   2  10  -5   18.84   12.30
  -2 -10   5   11.79   10.57
  -2 -10   5   14.12    8.25
   2  10  -5   11.14    4.97
  -2 -10   5   14.78    9.53
   2  10  -5   10.39    8.89
   2  10  -4    3.88    7.21
  -2 -10   4    4.44   12.23
  -2 -10   4    8.60    9.28
   2  10  -4    3.30    2.52
   2  10  -4   -6.38    8.19
  -2 -10   4    7.45    6.30
   2  10  -3   10.41    6.62
  -2 -10   3    9.25   11.27
   2  10  -3    0.56    1.00
   2  10  -3    8.27    8.88
  -2 -10   3   -0.67    2.20
  -2 -10   2    1.52   13.43
   2  10  -2    7.40    6.87
   2  10  -2    9.42    4.43
  -2 -10   2    7.14    8.95
   2  10  -2   -2.25    8.26
  -2 -10   2   -2.00    3.10
  -2 -10   1   13.55   16.84
   2  10  -1   27.40   14.03
  -2 -10   1    6.51    6.19
   2  10  -1   14.27    5.30
   2  10  -1   32.25   13.20
  -2 -10   1   24.76   16.57
   2  10   0  -10.63    8.49
  -2 -10   0    6.21   18.58
  -2 -10   0   -7.79   13.22
  -2 -10   0   -0.18    4.04
   2  10   0    2.70    5.37
  -2 -10  -1  132.68   37.00
  -2 -10  -1   58.44   28.20
   2  10   1  152.23   29.46
  -2 -10  -1  157.20   35.12
  -2 -10  -2   60.53   27.28
   2  10   2   76.29   21.48
  -2 -10  -2   29.42   21.73
   2  10   2   42.66   17.14
  -2 -10  -2   57.18   23.48
  -2 -10  -3    0.27    1.81
   2  10   3  -10.59    9.15
   2  10   3    5.48    7.09
  -2 -10  -3   -5.88    9.73
  -2 -10  -4    8.25   13.84
   2  10   4   12.35   10.17
  -2 -10  -4   25.62   16.57
  -2 -10  -5   11.04   19.97
  -2 -10  -5   24.39   22.67
   2  10   5   13.90   17.07
   2  10   5   -6.01    6.88
  -2 -10  -5   -6.64    5.61
  -2 -10  -6   17.27   16.87
   2  10   6   24.11   13.78
  -2 -10  -6   -1.02    4.24
   2  10   7   -9.92   13.58
  -2 -10  -7   12.15    8.34
  -2 -10  -8   11.06   15.38
   2  10   8   11.88    8.01
  -2 -10  -8   12.84    8.61
  -2 -11   8   -8.56   14.37
   2  11  -8   -4.00    7.55
  -2 -11   8   16.74   12.42
  -2 -11   7   66.05   29.74
  -2 -11   7  130.78   34.29
  -2 -11   7  108.55   30.02
   2  11  -6   19.03   12.41
  -2 -11   6   19.27   17.61
   2  11  -6   -8.14    7.72
  -2 -11   6    8.73    7.82
  -2 -11   6   16.40    9.77
   2  11  -6  -16.46   13.98
   2  11  -5   -4.72    6.71
  -2 -11   5    8.15    9.75
   2  11  -4    5.95    5.80
  -2 -11   4   25.33   23.37
  -2 -11   4   58.08   23.07
   2  11  -4   28.34   12.58
  -2 -11   3    4.29   11.69
  -2 -11   3   -7.37    9.70
   2  11  -3   10.40    9.48
  -2 -11   3    4.01    6.23
   2  11  -2   10.30   11.03
  -2 -11   2    5.57    9.99
  -2 -11   2    9.33   11.42
   2  11  -2    4.94    6.90
  -2 -11   2   22.51   12.37
   2  11  -1   25.85   14.97
  -2 -11   1   22.11   10.57
  -2 -11   1   44.56   20.70
   2  11  -1   22.60   12.75
  -2 -11   1   50.79   20.92
   2  11   0    5.03    4.48
  -2 -11   0   -0.76    8.33
   2  11   0    9.82   12.23
  -2 -11   0   -9.26    7.35
  -2 -11  -1   32.92   35.25
   2  11   1   15.93    9.97
  -2 -11  -1    5.90    2.93
   2  11   1   11.47    7.66
  -2 -11  -1    4.23    4.40
  -2 -11  -2   -7.45   15.29
   2  11   2   15.49   11.36
  -2 -11  -2   -5.27   14.14
   2  11   2   27.57   15.73
  -2 -11  -3   22.90   19.93
   2  11   3   -9.50   12.20
  -2 -11  -3   14.53   11.11
   2  11   3   -0.97    5.92
  -2 -11  -4   -3.38   13.86
  -2 -11  -4    1.86    7.80
   2  11   5   34.62   15.06
   2  11   5   23.99   13.89
  -2 -11  -5   21.05   13.64
  -2 -11  -6   18.70   17.74
   2  11   6   26.99   15.21
  -2 -11  -6   15.54   12.73
   2  12  -6    0.38    9.45
   2  12  -5   14.89   10.86
   2  12  -4    9.00   11.22
  -2 -12   4   21.99   13.27
   2  12  -4   12.34   13.73
   2  12  -3    1.67    2.22
  -2 -12   3   32.18   21.38
   2  12  -3   33.01   18.01
   2  12  -2    0.67    7.07
  -2 -12   2   10.08    8.50
   2  12  -2    5.74    6.17
   2  12  -1    1.02    2.74
  -2 -12   1   16.49   14.91
   2  12  -1    6.23    7.45
  -2 -12   1    7.56   10.49
   2  12   0   44.60   20.86
  -2 -12   0   22.95   19.85
   2  12   0   26.37   15.15
   2  12   1   31.75   16.49
  -2 -12  -1   57.15   26.90
   2  12   1   54.14   19.53
  -2 -12  -2    1.99    1.87
   2  12   2   11.31   11.06
   2  12   3   26.39   13.20
  -2 -12  -3   40.51   28.86
  -2 -12  -4   22.78   21.03
   2  13  -2    9.69    7.80
   2  13  -1   18.26   13.67
   2  13   0   22.65   16.88
   3 -13  -3   -1.37    8.96
  -3  13   2    3.26    6.90
   3 -13  -2   -7.20   10.10
   3 -13  -2   11.40    9.85
  -3  13   1    3.11    7.85
  -3  13   0   -3.37    5.04
  -3  13   0   -4.90    9.44
  -3  13  -1    8.63    7.84
  -3  13  -1   -7.47    8.91
  -3  13  -2   26.67   15.33
   3 -13   6   -8.11    8.17
   3 -12  -5   33.56   32.61
  -3  12   4   -3.83    9.97
  -3  12   4    9.05   12.00
   3 -12  -4    0.21    6.60
   3 -12  -4    2.32    4.05
   3 -12  -3    1.79   21.16
  -3  12   3   12.58    9.35
   3 -12  -3   -7.58   10.70
  -3  12   2   -3.22    2.67
   3 -12  -2   -2.28    6.47
  -3  12   1    5.67    8.07
  -3  12   1    3.24    5.50
  -3  12   1   -6.26    9.94
   3 -12  -1    3.72    3.86
   3 -12  -1    3.11    2.50
   3 -12   0    0.79   14.41
  -3  12   0   20.87   13.02
  -3  12   0   -3.36    0.80
  -3  12   0    5.87    8.52
   3 -12   0    2.67    6.11
  -3  12   0   15.01   11.44
  -3  12  -1   40.39   20.11
   3 -12   1   38.08   23.39
  -3  12  -1   58.68   18.99
  -3  12  -1   60.19   24.47
  -3  12  -1   71.63   20.56
   3 -12   1   45.41   18.69
  -3  12  -2   27.85   18.08
  -3  12  -2   31.35   12.83
  -3  12  -2   51.99   24.09
  -3  12  -2   32.92   14.07
   3 -12   2   29.15   13.22
   3 -12   3   55.89   16.01
  -3  12  -3   46.42   19.82
  -3  12  -3   76.92   19.59
  -3  12  -3   31.15   15.32
   3 -12   3   64.48   25.37
   3 -12   4   -3.19    6.30
  -3  12  -4    4.01    9.06
   3 -12   4  -10.48   21.90
  -3  12  -4    4.70    6.87
  -3  12  -4   -9.22    5.68
   3 -12   4    7.63    7.83
   3 -12   5    9.83    6.94
  -3  12  -5   19.53   13.45
  -3  12  -5   37.26   16.25
   3 -12   5   39.35   12.25
  -3  12  -5   29.39   21.30
   3 -12   5   22.76   14.88
   3 -12   6   87.14   39.14
  -3  12  -6   62.97   24.81
  -3  12  -6   76.14   24.03
   3 -12   6   52.03   16.80
   3 -12   7   18.74   10.07
   3 -12   8   -2.37    4.58
   3 -11  -8  -40.70   48.40
   3 -11  -7  -22.44   27.03
   3 -11  -6   34.26   29.05
  -3  11   6   98.08   26.71
   3 -11  -5   -4.30    6.05
   3 -11  -5   19.07   17.93
  -3  11   4    4.85    7.08
   3 -11  -4   30.01   27.64
  -3  11   4   -6.01    7.57
  -3  11   4    5.20    9.22
  -3  11   4  -12.93   11.68
   3 -11  -4    3.42    3.33
   3 -11  -4   13.97   13.26
   3 -11  -3   46.26   37.21
  -3  11   3   69.12   21.45
  -3  11   3   60.11   23.74
  -3  11   3   71.22   19.17
   3 -11  -3   50.57   20.65
   3 -11  -3   87.52   23.48
  -3  11   3   76.64   22.74
   3 -11  -2    5.38   12.11
  -3  11   2    4.90   11.67
  -3  11   2   -2.92    3.08
  -3  11   2   10.30   10.00
   3 -11  -2    0.82    1.53
   3 -11  -2    8.24    8.20
  -3  11   1    0.40    1.77
   3 -11  -1   11.29   18.70
  -3  11   1    4.99    8.46
  -3  11   1   -1.24    2.22
  -3  11   1   17.94   10.80
   3 -11  -1    5.01    7.80
   3 -11  -1   -4.36    4.29
  -3  11   0    8.82    8.83
   3 -11   0    4.33   14.42
  -3  11   0    6.29    7.51
  -3  11   0    1.94    4.02
  -3  11   0   10.74    8.97
   3 -11   0    2.93    4.86
   3 -11   1   94.21   18.83
  -3  11  -1   85.14   24.87
   3 -11   1   52.91   28.97
  -3  11  -1   90.96   27.00
  -3  11  -1  113.76   23.63
   3 -11   1   67.69   21.32
  -3  11  -1   92.22   24.30
   3 -11   1  116.47   28.56
   3 -11   2   42.35   14.63
  -3  11  -2   31.35   13.84
   3 -11   2   34.57   27.48
  -3  11  -2   39.26   18.86
   3 -11   2   24.20   12.51
  -3  11  -2   60.15   18.27
   3 -11   2   22.76   14.47
  -3  11  -3    6.33    8.47
   3 -11   3    8.52   13.97
   3 -11   3    8.45    6.36
  -3  11  -3   12.73   12.02
  -3  11  -3    7.14    4.60
   3 -11   3   11.12    8.83
   3 -11   3   11.53   11.55
  -3  11  -4   13.95   10.64
  -3  11  -4    6.46    6.34
  -3  11  -4   12.60    8.77
  -3  11  -4    8.04    3.80
   3 -11   4    1.94    3.98
   3 -11   5   15.76    7.94
  -3  11  -5   20.10    9.43
   3 -11   5   -2.51    8.76
  -3  11  -5   18.20   12.87
  -3  11  -5    5.37    2.68
  -3  11  -5    5.65    8.03
   3 -11   6   23.75   20.96
  -3  11  -6   16.10   14.13
  -3  11  -6   33.21   10.39
   3 -11   6   13.65   11.55
  -3  11  -6   47.63   18.61
   3 -11   6   -1.25    4.99
   3 -11   7   22.52   16.38
  -3  11  -7   23.69   12.42
   3 -11   7    0.14    3.46
  -3  11  -7   25.48   13.69
   3 -11   7   26.57   14.81
   3 -11   8   14.70   17.19
  -3  11  -8   10.31   10.96
  -3  11  -8    1.06    4.97
   3 -11   8    1.40    6.02
  -3  11  -8   -5.85    9.21
  -3  11  -9   63.38   25.27
   3 -11   9   69.57   24.38
   3 -10  -8    0.49    8.51
  -3  10   8    9.22    8.17
  -3  10   7   20.42   10.78
   3 -10  -7   15.02   18.69
   3 -10  -7    1.98    1.92
  -3  10   7   50.55   22.18
  -3  10   7   41.41   17.90
   3 -10  -7   19.86   11.24
   3 -10  -6   -6.91   22.72
  -3  10   6   14.36   10.92
   3 -10  -6   15.89   23.42
  -3  10   6   13.61   10.18
  -3  10   6   14.87    9.68
   3 -10  -5   -7.00    9.76
   3 -10  -5   -5.70   14.30
   3 -10  -5   -7.01    9.63
  -3  10   5    1.11    6.36
   3 -10  -5    6.78    5.66
  -3  10   4   77.15   23.67
   3 -10  -4   34.74   30.58
  -3  10   4   79.82   24.93
   3 -10  -4   59.32   23.28
   3 -10  -4   68.52   21.83
  -3  10   4   74.95   20.74
   3 -10  -4   83.27   21.18
   3 -10  -3  -15.06   20.69
  -3  10   3   10.91    4.65
  -3  10   3   10.85    7.56
  -3  10   3   12.10    7.15
   3 -10  -3    2.82   12.01
   3 -10  -3    2.72    7.66
  -3  10   3   13.22    9.78
   3 -10  -3    8.67    7.97
   3 -10  -2   39.43   22.27
  -3  10   2   52.02   17.42
  -3  10   2   77.83   23.97
  -3  10   2   71.10   19.57
   3 -10  -2   65.26   22.05
  -3  10   2   79.93   21.72
   3 -10  -1   22.25    8.05
  -3  10   1   13.60    8.09
  -3  10   1   11.48    7.20
  -3  10   1   20.81   11.17
  -3  10   1   25.90   11.40
   3 -10  -1   17.93   12.56
   3 -10  -1   23.28   11.50
   3 -10   0   -3.25    2.34
  -3  10   0    0.95    3.96
  -3  10   0   -2.31    3.93
  -3  10   0    1.28    2.90
   3 -10   0    0.13    2.90
   3 -10   0    4.16    6.82
  -3  10   0   -4.13    5.38
   3 -10   1    5.15    2.90
   3 -10   1   19.97   18.34
  -3  10  -1    7.98    6.45
  -3  10  -1    1.15    4.43
  -3  10  -1    7.35    8.43
  -3  10  -1   -0.23    6.09
   3 -10   1    4.03    1.35
   3 -10   1    3.78    4.39
   3 -10   2   57.41   14.07
  -3  10  -2   46.28   16.41
   3 -10   2   45.97   25.93
  -3  10  -2   53.90   19.76
  -3  10  -2   61.14   16.16
  -3  10  -2   35.49   14.80
   3 -10   2   49.28   16.03
   3 -10   2   44.91   17.29
   3 -10   3    6.43    5.18
  -3  10  -3    2.53    3.43
   3 -10   3   10.98   14.35
  -3  10  -3    4.47    5.62
  -3  10  -3    1.73    5.39
   3 -10   3    6.33    4.18
  -3  10  -3    8.27    5.86
   3 -10   3   -4.55    7.75
   3 -10   4   10.03    7.36
  -3  10  -4    6.70    6.35
   3 -10   4   14.25   15.34
  -3  10  -4   17.39    9.46
  -3  10  -4   16.42   10.37
   3 -10   4    6.94    5.87
  -3  10  -4    9.56    7.38
   3 -10   4   10.21    9.02
   3 -10   5    8.28    6.83
   3 -10   5    8.68   16.36
  -3  10  -5   -7.69    6.51
  -3  10  -5    5.04    4.70
  -3  10  -5    1.13    3.68
   3 -10   5   -0.92    4.02
  -3  10  -5   -4.66    5.99
  -3  10  -6   -1.55    7.03
   3 -10   6   -2.24    4.65
   3 -10   6   13.86   14.92
  -3  10  -6    4.54    6.53
  -3  10  -6    3.22    3.99
  -3  10  -6    7.92    9.74
   3 -10   6  -10.74    9.07
   3 -10   7   14.48    5.58
  -3  10  -7   25.60   13.09
   3 -10   7   12.22    6.90
  -3  10  -7   26.33   14.93
  -3  10  -7   15.50    7.55
   3 -10   7   16.38   12.16
  -3  10  -7    7.92    4.74
  -3  10  -8   -0.42    6.68
   3 -10   8    0.44    6.68
   3 -10   8    2.33    8.34
  -3  10  -8   -3.01    8.66
  -3  10  -8    6.58    1.89
  -3  10  -8   -4.67   12.27
   3 -10   9   31.00   15.51
  -3  10  -9   37.61   17.70
   3 -10   9   18.88   14.42
  -3  10  -9   15.74    7.49
   3 -10   9   -7.87   12.87
  -3  10 -10   21.28   16.08
   3 -10  10   17.45   12.18
   3 -10  10   17.50   12.33
   3  -9  -9   31.59   10.28
  -3   9   9   15.12   12.33
  -3   9   8   32.18   13.99
   3  -9  -8   69.83   45.21
   3  -9  -8   46.18   24.24
  -3   9   8   50.20   19.66
   3  -9  -8   68.23   26.55
   3  -9  -7    2.46   12.39
  -3   9   7   38.90   14.48
   3  -9  -7   32.82   18.21
  -3   9   6    9.71    7.80
   3  -9  -6   18.37   14.04
  -3   9   6    6.58    4.84
  -3   9   6   16.50    9.30
   3  -9  -6   16.08   15.58
   3  -9  -6    9.81    7.33
  -3   9   5    0.11    3.02
   3  -9  -5   -9.39   19.43
   3  -9  -5    4.01    9.69
  -3   9   5    8.27    8.94
   3  -9  -5   -0.66    5.96
  -3   9   5    1.26    5.26
   3  -9  -5    7.40    7.48
  -3   9   4   38.17   14.08
   3  -9  -4   53.07   30.58
   3  -9  -4   61.71   25.68
  -3   9   4   61.18   19.30
  -3   9   4   61.71   17.69
   3  -9  -4   82.10   23.31
   3  -9  -4   78.68   17.91
   3  -9  -3  101.29   13.39
  -3   9   3   84.49   22.61
   3  -9  -3   70.31   35.23
  -3   9   3   76.61   22.26
   3  -9  -3   87.36   27.59
  -3   9   3  106.28   23.20
   3  -9  -3  143.61   24.94
   3  -9  -2    4.99    3.35
  -3   9   2   -2.47    4.82
   3  -9  -2   -9.99   16.04
  -3   9   2    5.64    5.73
  -3   9   2    8.04    8.19
   3  -9  -2    0.20   10.98
   3  -9  -2    4.07    5.46
   3  -9  -2    7.59    7.01
   3  -9  -1   19.72    6.40
  -3   9   1   13.78    8.51
   3  -9  -1   36.56   22.84
  -3   9   1   11.13    6.66
  -3   9   1    6.60    6.39
  -3   9   1   12.78    7.37
   3  -9  -1   11.68    9.04
   3  -9  -1   24.01   10.71
   3  -9   0   14.84    5.49
  -3   9   0   11.63    5.76
   3  -9   0    5.19    3.60
  -3   9   0    8.99    5.02
  -3   9   0    7.16    7.44
   3  -9   0   12.49    8.96
   3  -9   0    7.99    6.94
   3  -9   1    3.88    2.81
  -3   9  -1    6.75    4.14
   3  -9   1    6.47    4.98
  -3   9  -1    8.03    3.99
   3  -9   1    4.86    5.03
   3  -9   2   24.35    8.64
   3  -9   2   23.67   18.30
  -3   9  -2   31.62   10.81
   3  -9   2   22.43   12.35
   3  -9   2   18.60    9.92
  -3   9  -2   28.49   12.18
   3  -9   3  120.01   20.36
  -3   9  -3   94.46   22.75
   3  -9   3  120.81   36.55
  -3   9  -3  118.67   21.26
   3  -9   3   97.54   19.77
   3  -9   3   77.29   21.34
   3  -9   4    1.74    1.14
  -3   9  -4   -3.48    5.44
  -3   9  -4    5.30    4.73
   3  -9   4    0.67    2.20
  -3   9  -4   -0.44    3.75
   3  -9   4    2.56    1.88
   3  -9   5   24.04   11.03
   3  -9   5   12.72   14.11
  -3   9  -5   23.71   11.42
  -3   9  -5   15.13    8.01
   3  -9   5   15.17   11.96
  -3   9  -5    2.92    4.07
   3  -9   5   15.85    4.90
  -3   9  -5   20.19    9.28
  -3   9  -6   82.63   20.84
   3  -9   6   90.02   21.09
   3  -9   6   64.71   24.12
  -3   9  -6   49.40   18.41
  -3   9  -6   78.56   17.21
  -3   9  -6   53.07   20.19
   3  -9   6   45.00   16.07
   3  -9   7   22.56   12.98
  -3   9  -7   45.74   15.99
   3  -9   7   22.99   18.00
  -3   9  -7   24.63   11.59
  -3   9  -7   35.35   12.06
   3  -9   7   30.11   14.83
  -3   9  -7   26.27   13.78
  -3   9  -8    8.77    5.94
   3  -9   8   14.31   10.88
   3  -9   8   26.30   21.03
  -3   9  -8   14.10    7.96
  -3   9  -8   14.08    7.06
   3  -9   8   21.76   12.68
   3  -9   9   16.94   15.15
  -3   9  -9   30.50   16.80
   3  -9   9   18.59   10.53
  -3   9  -9   16.59   11.08
   3  -9   9   31.61   12.89
  -3   9 -10    7.74    9.35
   3  -9  10    4.86    8.32
  -3   9 -10    7.11    9.44
  -3   9 -10   -5.03    3.74
  -3   9 -11   26.18   13.32
   3  -9  11    1.11    8.54
   3  -9  11   30.86   22.42
  -3   9 -11    5.04    3.75
  -3   9 -11   -0.98    1.66
   3  -9  11    0.41    5.58
  -3   9 -12   63.05   29.39
   3  -8 -11   20.14   27.67
   3  -8 -10   35.89   38.38
   3  -8 -10   -0.96   15.00
  -3   8  10  -13.67   10.59
  -3   8   9    7.22    5.60
   3  -8  -9    3.85    9.73
   3  -8  -9    9.41   13.67
  -3   8   9    5.22    1.16
  -3   8   9   12.59    5.90
   3  -8  -9   28.30   17.14
  -3   8   8   24.53   12.53
   3  -8  -8    1.57   20.03
  -3   8   8   31.91   17.43
   3  -8  -8   31.55   23.46
  -3   8   8   25.24   11.79
   3  -8  -8   33.79   16.66
   3  -8  -7   71.14   31.28
  -3   8   7  104.08   22.71
   3  -8  -7  134.36   40.38
  -3   8   7   95.12   26.18
  -3   8   7  100.05   24.83
   3  -8  -7   89.18   27.79
  -3   8   6   27.65   11.44
   3  -8  -6   39.72   30.53
   3  -8  -6   56.11   28.17
  -3   8   6   38.41   17.78
  -3   8   6   41.51   14.90
   3  -8  -6   36.29   15.27
   3  -8  -6   35.58   10.13
   3  -8  -5   60.44   30.70
  -3   8   5   48.34   15.86
   3  -8  -5   81.96   29.87
  -3   8   5   49.03   19.18
  -3   8   5   59.26   17.45
   3  -8  -5   50.93   19.95
   3  -8  -5   69.11   16.35
   3  -8  -4   17.13    4.69
   3  -8  -4   25.07   16.99
  -3   8   4    7.31    5.81
   3  -8  -4   20.21   13.28
  -3   8   4   26.04   11.21
   3  -8  -4   14.57   10.15
  -3   8   4   20.66   11.55
   3  -8  -4   41.91   12.13
   3  -8  -3   55.97    9.01
   3  -8  -3   59.05    9.14
  -3   8   3   42.44   13.88
   3  -8  -3   73.73   31.06
   3  -8  -3   54.62   22.78
  -3   8   3   55.07   18.78
   3  -8  -3   57.17   18.05
  -3   8   3   59.04   15.94
   3  -8  -3   64.07   15.79
  -3   8   2   33.71   11.98
   3  -8  -2   27.57   14.72
  -3   8   2   28.76   11.79
  -3   8   2   35.49   11.86
   3  -8  -2   40.98   15.21
  -3   8   2   41.92   13.74
   3  -8  -2   25.37   10.22
   3  -8  -1  137.86   15.97
  -3   8   1  125.16   23.28
   3  -8  -1  128.78   40.65
  -3   8   1  112.52   21.73
   3  -8  -1  162.42   37.47
  -3   8   1  138.56   27.74
   3  -8  -1   80.80   20.52
  -3   8   1  130.29   25.10
   3  -8  -1  141.01   23.64
   3  -8   0  118.48   15.68
   3  -8   0  111.61   35.60
  -3   8   0   72.88   18.18
  -3   8   0   97.79   18.91
  -3   8   0  105.30   24.49
  -3   8   0   87.05   19.03
   3  -8   0   93.80   21.04
   3  -8   0  138.66   23.60
   3  -8   1    4.10    3.59
  -3   8  -1    1.96    0.01
   3  -8   1   -8.63    7.47
  -3   8  -1   -0.08    3.02
  -3   8  -1    1.61    4.40
   3  -8   1    0.09    3.80
  -3   8  -1   -4.63    5.31
   3  -8   1   -1.77    4.80
   3  -8   2   78.87   14.65
  -3   8  -2   68.84   17.17
   3  -8   2   52.29   19.46
  -3   8  -2   61.23   19.46
  -3   8  -2   71.11   16.56
   3  -8   2   65.58   16.33
  -3   8  -2   74.18   17.81
   3  -8   2   65.70   17.23
  -3   8  -3  243.10   33.30
   3  -8   3  233.84   48.17
  -3   8  -3  245.65   36.82
  -3   8  -3  266.07   31.60
   3  -8   3  246.16   30.31
  -3   8  -3  240.60   32.34
   3  -8   3  235.72   34.59
   3  -8   4   23.89    8.56
  -3   8  -4   19.86   10.75
   3  -8   4   25.80   15.27
  -3   8  -4   31.50   11.11
  -3   8  -4   22.50   10.01
  -3   8  -4   25.59   12.29
   3  -8   4   26.47    9.19
   3  -8   4   24.57   11.33
   3  -8   5   85.70   18.81
   3  -8   5  108.84   33.11
  -3   8  -5   80.56   20.98
  -3   8  -5  119.55   20.61
  -3   8  -5   71.23   20.90
   3  -8   5  114.28   19.07
  -3   8  -5   89.20   20.93
   3  -8   5   64.87   18.74
  -3   8  -6   25.06   10.43
   3  -8   6   28.98   10.87
   3  -8   6   56.15   24.70
  -3   8  -6   40.51   11.92
   3  -8   6   21.18    8.45
  -3   8  -6   14.14   11.95
   3  -8   6   40.94   10.25
  -3   8  -7   97.11   22.82
   3  -8   7   73.00   19.77
   3  -8   7  111.29   33.21
  -3   8  -7   71.45   21.82
  -3   8  -7  114.06   20.31
   3  -8   7  102.50   26.35
  -3   8  -7   66.73   23.26
   3  -8   8   15.78    9.93
  -3   8  -8   21.67   10.02
   3  -8   8   18.79   14.53
  -3   8  -8   19.86    9.96
  -3   8  -8   24.82   10.62
   3  -8   8    7.25    7.66
  -3   8  -9   89.23   23.10
   3  -8   9   70.80   21.34
   3  -8   9   39.65   20.08
  -3   8  -9   48.24   18.85
  -3   8  -9   81.87   17.67
   3  -8   9   77.92   23.81
   3  -8  10   29.44   13.61
  -3   8 -10   44.16   16.99
   3  -8  10   19.01   16.25
  -3   8 -10   24.47   15.19
  -3   8 -10   52.61   14.80
   3  -8  10   16.21   10.94
  -3   8 -11   24.16   13.51
   3  -8  11    9.00   11.64
  -3   8 -11    4.04    4.21
  -3   8 -11   29.28   10.60
   3  -8  11   16.63   10.60
   3  -8  12   -2.57    8.11
   3  -8  12   -7.98   13.12
  -3   8 -12   -7.75   11.18
  -3   8 -12   -2.60    3.61
   3  -8  12    7.91   11.12
  -3   8 -13    4.85    4.83
   3  -7 -12    3.58    9.99
  -3   7  11   15.97   10.23
   3  -7 -11   33.91   18.36
  -3   7  11   10.81    8.62
   3  -7 -10   22.21   14.84
  -3   7  10    4.06    4.98
   3  -7 -10   22.82   19.04
   3  -7 -10   15.69   13.16
  -3   7   9   -0.15    5.54
   3  -7  -9  -13.51   14.80
  -3   7   9    0.47    2.53
   3  -7  -9    1.38    0.03
   3  -7  -9    3.33    8.85
  -3   7   9    4.78    7.33
  -3   7   8   -3.79    4.98
   3  -7  -8   -0.51    5.26
   3  -7  -8    2.72    4.18
  -3   7   8   -6.22    5.11
  -3   7   7   84.13   18.36
   3  -7  -7   87.98   35.22
  -3   7   7   83.90   23.51
   3  -7  -7   78.75   28.31
  -3   7   7   78.16   21.91
   3  -7  -7   65.59   22.39
   3  -7  -7   87.81   14.80
  -3   7   6   36.43   12.35
   3  -7  -6   32.92   21.65
  -3   7   6   34.24   14.76
   3  -7  -6   41.60   19.12
   3  -7  -6   42.97   17.04
   3  -7  -6   33.37    9.92
   3  -7  -5   44.73   23.89
  -3   7   5   12.82    7.26
   3  -7  -5   19.29   14.00
  -3   7   5    4.67    5.95
  -3   7   5   13.09    8.25
   3  -7  -5   18.53    6.42
   3  -7  -5   15.23   10.41
   3  -7  -4   20.59    4.04
   3  -7  -4   23.23    3.92
  -3   7   4   21.79    8.79
   3  -7  -4   33.80   16.80
  -3   7   4   23.30   10.62
  -3   7   4   39.98   12.95
   3  -7  -4   37.01   14.17
   3  -7  -4   31.05   10.07
   3  -7  -3    6.09    3.24
   3  -7  -3    4.98    1.92
   3  -7  -3    1.26    0.61
  -3   7   3   -3.49    5.03
   3  -7  -3   12.68   10.99
  -3   7   3    1.42    4.07
   3  -7  -3    8.08   10.99
   3  -7  -3   12.53    7.18
  -3   7   3    4.27    2.12
   3  -7  -3    9.36    5.74
   3  -7  -2    0.25    0.67
   3  -7  -2    2.78    2.97
  -3   7   2    4.71    5.06
   3  -7  -2    2.53   10.68
   3  -7  -2   -1.95    9.48
  -3   7   2   -0.95    4.62
   3  -7  -2    2.09    2.38
  -3   7   2   -2.31    6.03
   3  -7  -1    1.21    1.37
  -3   7   1   -1.33    3.21
   3  -7  -1    3.90   14.02
  -3   7   1    0.41    1.65
   3  -7  -1    2.42    7.86
  -3   7   1    4.03    4.39
   3  -7  -1    0.59    2.32
  -3   7   1    2.85    3.85
   3  -7  -1    2.84    4.19
   3  -7   0   27.02    6.59
  -3   7   0   18.47    8.13
   3  -7   0   29.26   16.26
  -3   7   0   19.36    9.02
  -3   7   0   15.55    9.53
   3  -7   0   17.80   11.21
  -3   7   0   23.04    9.55
   3  -7   0   20.88    8.14
   3  -7   1  124.38   15.92
  -3   7  -1   72.55   16.10
  -3   7  -1   96.17   17.61
  -3   7  -1   97.20   21.47
  -3   7  -1   96.89   20.26
   3  -7   1   93.92   18.58
   3  -7   1  117.89   21.14
   3  -7   2   33.23    8.69
  -3   7  -2   17.76    8.07
   3  -7   2   19.88   13.13
  -3   7  -2   14.75    9.02
  -3   7  -2   26.61    9.19
   3  -7   2   27.59   10.61
  -3   7  -2   18.64    7.41
   3  -7   2   18.44    9.60
   3  -7   3    1.56    1.70
  -3   7  -3   -1.27    0.79
   3  -7   3    4.07    5.55
  -3   7  -3    1.92    4.40
  -3   7  -3    1.72    4.76
  -3   7  -3   -2.66    1.87
   3  -7   3    1.60    2.50
   3  -7   3    1.86    3.96
   3  -7   4   35.89   10.47
  -3   7  -4   11.87    7.81
   3  -7   4   33.15   16.47
  -3   7  -4   12.35    6.49
  -3   7  -4   12.96    7.72
  -3   7  -4    6.99    5.10
   3  -7   4   19.38    7.80
   3  -7   4   13.49    6.55
   3  -7   5  101.38   18.60
   3  -7   5   76.30   27.28
  -3   7  -5   91.10   20.32
  -3   7  -5  104.34   18.90
   3  -7   5   95.93   21.40
  -3   7  -5  118.83   22.52
  -3   7  -5   84.51   22.61
   3  -7   5  120.70   18.39
  -3   7  -6   28.10    9.79
   3  -7   6   19.75    9.59
   3  -7   6   22.99   14.31
  -3   7  -6   20.94   11.28
  -3   7  -6   18.72    7.43
   3  -7   6   20.92   10.79
   3  -7   6   24.05    7.86
  -3   7  -6   18.22    9.63
   3  -7   7   21.41   10.39
   3  -7   7   22.81   14.33
  -3   7  -7   20.50   12.14
  -3   7  -7   24.55    8.52
  -3   7  -7   15.00    6.16
   3  -7   7   32.87   13.02
  -3   7  -8    3.42    5.29
   3  -7   8    0.80    3.72
  -3   7  -8    8.65    6.70
   3  -7   8   -2.70    7.69
  -3   7  -9   14.23    9.58
   3  -7   9   28.96   12.64
   3  -7   9    4.10    5.05
  -3   7  -9   24.51   14.29
  -3   7  -9   27.26    9.67
   3  -7   9   13.07    9.81
   3  -7  10   -8.24   10.76
  -3   7 -10    1.79    5.55
  -3   7 -10   -0.77    2.66
   3  -7  10   -2.33    4.78
   3  -7  10    0.33    7.63
  -3   7 -11   33.06   15.32
   3  -7  11   14.78   10.23
   3  -7  11   12.82   10.54
  -3   7 -11   19.44   14.18
  -3   7 -11   15.00    6.64
   3  -7  11    0.18    7.27
  -3   7 -12   16.70   12.59
   3  -7  12   10.29   12.44
   3  -7  12   -0.24    7.30
  -3   7 -12    6.17    6.90
  -3   7 -12   31.83   11.45
  -3   7 -13    7.37   10.66
  -3   7 -13   -4.76    5.19
  -3   7 -13   13.03   10.95
   3  -7  13   -4.28    2.44
   3  -7  14    5.01    6.82
  -3   7 -14   -1.53    1.02
   3  -7  14  -11.40   20.57
  -3   6  12  -11.18   11.36
   3  -6 -12   -4.60    2.50
  -3   6  12   -4.81    7.47
   3  -6 -11   -2.88   18.73
  -3   6  11  -11.88   12.15
   3  -6 -11   11.98   12.28
   3  -6 -11    6.40   11.54
   3  -6 -10   27.05   22.37
  -3   6  10   -2.46    4.04
  -3   6  10  -10.95    9.13
   3  -6 -10    0.56   15.82
   3  -6 -10   11.91   10.57
  -3   6  10    8.69    8.89
  -3   6   9   23.90   14.16
  -3   6   9    7.15    8.36
   3  -6  -9   -1.03    5.35
  -3   6   9   10.71    6.29
   3  -6  -9   12.25    9.56
  -3   6   8   79.43   21.40
   3  -6  -8   45.03   29.37
  -3   6   8   71.79   21.07
   3  -6  -8   73.53   26.51
   3  -6  -8   64.42   21.21
  -3   6   8   91.92   23.44
   3  -6  -7    8.75    3.51
  -3   6   7   12.14    7.82
   3  -6  -7   17.89   16.15
   3  -6  -7   14.51    9.08
   3  -6  -6   69.67   31.15
  -3   6   6   62.07   17.55
   3  -6  -6   68.49   24.85
   3  -6  -6   58.44   17.73
  -3   6   6   45.99   14.83
   3  -6  -6   49.69   10.48
   3  -6  -5   18.68   13.90
  -3   6   5    6.61    3.83
   3  -6  -5   18.78   12.34
  -3   6   5    3.03    1.69
  -3   6   5    8.16    5.89
   3  -6  -5   -0.24    1.56
   3  -6  -5    4.92    3.20
   3  -6  -4    5.52    1.56
   3  -6  -4    2.26    1.05
  -3   6   4    6.86    5.52
   3  -6  -4   12.15   16.93
  -3   6   4    7.10    5.80
   3  -6  -4   -3.34    6.43
  -3   6   4    6.65    5.55
   3  -6  -4    7.37    6.67
   3  -6  -4    0.45    1.38
   3  -6  -3  104.47   11.67
   3  -6  -3   77.35   25.75
  -3   6   3   83.20   16.24
   3  -6  -3  100.11   28.09
  -3   6   3  107.71   21.53
   3  -6  -3   92.85   21.29
  -3   6   3  120.66   21.11
   3  -6  -3  113.03   17.22
   3  -6  -2    1.78    1.05
   3  -6  -2    3.78    1.50
  -3   6   2    6.92    5.17
   3  -6  -2    1.63    4.01
  -3   6   2    1.07    0.83
   3  -6  -2    0.37    2.53
  -3   6   2    9.80    5.20
   3  -6  -2   -0.63    2.39
   3  -6  -1  142.07   12.05
  -3   6   1   81.68   15.71
   3  -6  -1   95.93   29.60
  -3   6   1  109.48   17.93
   3  -6  -1   95.85   25.16
  -3   6   1  109.17   20.97
  -3   6   1  124.73   20.67
   3  -6  -1  100.50   20.13
   3  -6  -1  121.72   19.07
   3  -6   0    0.82    1.32
  -3   6   0    5.27    4.71
   3  -6   0    6.98    7.52
   3  -6   0    5.41   15.17
   3  -6   0    0.48    2.12
  -3   6   0   -1.49    0.69
   3  -6   0    1.99    2.52
   3  -6   1   32.32    7.25
  -3   6  -1   24.17    8.76
   3  -6   1   25.42   15.88
  -3   6  -1   35.82   10.27
  -3   6  -1   34.11   11.29
  -3   6  -1   27.37    9.42
   3  -6   1   25.86    9.54
   3  -6   2   48.64   10.20
  -3   6  -2   31.65   10.37
   3  -6   2   42.75   17.44
  -3   6  -2   42.50   11.29
  -3   6  -2   42.86   12.76
  -3   6  -2   36.12   11.19
   3  -6   2   28.44   10.19
   3  -6   2   35.78   11.66
   3  -6   3   -2.41    2.67
  -3   6  -3    0.07    1.82
   3  -6   3   -3.24    4.76
  -3   6  -3    0.91    2.05
  -3   6  -3   -1.30    3.01
   3  -6   3   -2.12    3.54
   3  -6   3   -2.80    2.23
  -3   6  -4    2.89    3.50
   3  -6   4    0.34    1.91
   3  -6   4    2.00    5.13
  -3   6  -4   -0.40    2.76
   3  -6   4    1.38    2.44
   3  -6   5   10.13    6.09
   3  -6   5   19.04   10.91
  -3   6  -5   10.02    6.73
  -3   6  -5   11.42    4.22
   3  -6   5   20.07   10.30
  -3   6  -5   15.35    8.49
  -3   6  -5   20.10    8.99
   3  -6   5   15.29    6.60
  -3   6  -6   76.69   17.78
   3  -6   6   90.15   19.72
   3  -6   6   77.03   24.33
  -3   6  -6   86.55   20.38
  -3   6  -6   81.46   15.98
   3  -6   6   71.83   19.35
  -3   6  -6   76.85   18.55
  -3   6  -7  162.20   26.70
   3  -6   7  127.19   25.28
   3  -6   7  163.22   34.61
  -3   6  -7  153.50   27.75
  -3   6  -7  182.34   24.79
   3  -6   7  130.88   26.46
   3  -6   8    8.81    8.17
   3  -6   8   14.82   13.56
  -3   6  -8   10.38    6.60
  -3   6  -8    8.03    5.18
   3  -6   8    5.31    3.81
  -3   6  -9    4.30    1.92
   3  -6   9   15.92   11.73
   3  -6   9    2.68    6.30
  -3   6  -9   10.71    5.93
  -3   6 -10    7.53    6.09
   3  -6  10    6.86    2.20
   3  -6  10    4.78    5.55
  -3   6 -10   20.09   13.45
  -3   6 -10    6.85    4.61
   3  -6  10   13.13    8.95
   3  -6  11   25.95   12.67
  -3   6 -11   33.37   13.96
   3  -6  11    3.11    5.79
  -3   6 -11   27.19   15.38
  -3   6 -11   15.51    7.13
   3  -6  11   23.89   14.23
  -3   6 -12   48.68   25.98
   3  -6  12   62.89   25.26
  -3   6 -12   55.68   25.93
  -3   6 -12   84.24   18.19
   3  -6  12   58.87   22.32
  -3   6 -13    9.25    9.94
  -3   6 -13    8.96    2.27
   3  -6  13    4.48    8.65
   3  -6  13    0.44    6.48
   3  -6  13    0.30    5.11
  -3   6 -13   10.52    6.72
   3  -6  13   -3.51    6.65
  -3   6 -14   -6.59    9.36
  -3   6 -14  -11.52   13.06
   3  -6  14    6.13    5.90
  -3   6 -14   10.22   10.48
   3  -5 -14   12.77   21.41
   3  -5 -12   27.70   32.00
  -3   5  12   27.99   16.40
   3  -5 -12    6.03    8.97
  -3   5  12   19.24   13.07
   3  -5 -11   29.19   26.72
   3  -5 -11  -19.12   16.04
  -3   5  11   15.98   10.29
   3  -5 -11    0.57   10.07
  -3   5  11    4.05    4.80
   3  -5 -11    7.50    9.47
  -3   5  11    5.39    6.79
   3  -5 -10   39.68   31.79
   3  -5 -10   30.28   15.16
  -3   5  10   44.49   16.16
   3  -5 -10   10.25    8.48
  -3   5  10   27.53   12.05
   3  -5 -10   21.22   14.07
  -3   5  10   25.78   12.26
   3  -5  -9   37.18   24.52
  -3   5   9   46.94   16.48
   3  -5  -9   33.40   22.14
  -3   5   9   54.00   18.16
   3  -5  -9   39.51   16.92
  -3   5   9   55.16   17.73
  -3   5   8   86.75   20.91
   3  -5  -8   61.27   27.74
   3  -5  -8   66.09   32.64
   3  -5  -8   54.45   24.31
   3  -5  -7   45.62   23.08
   3  -5  -7   87.42   33.10
  -3   5   7   91.22   21.38
  -3   5   7   74.75   19.33
   3  -5  -7   63.66   24.60
   3  -5  -7   56.91    9.35
   3  -5  -7   57.53   19.47
  -3   5   7   75.67   18.74
   3  -5  -6   86.01    8.75
   3  -5  -6   77.26    6.73
   3  -5  -6   79.29   30.17
   3  -5  -6   56.63   26.57
  -3   5   6  118.38   22.74
  -3   5   6  128.97   24.04
   3  -5  -6   79.89   25.96
  -3   5   6   62.02   13.78
   3  -5  -6  112.04   14.75
  -3   5   6  113.07   21.97
   3  -5  -6  103.30   24.60
   3  -5  -5    0.62    4.87
  -3   5   5   23.01    8.20
  -3   5   5   19.11    8.67
   3  -5  -5   17.33   11.67
   3  -5  -5   23.29    7.42
   3  -5  -5   14.49    9.04
  -3   5   5   22.55    9.53
   3  -5  -4   85.20    7.61
  -3   5   4   99.70   15.86
   3  -5  -4   80.60   27.19
  -3   5   4  100.26   19.71
  -3   5   4   89.75   18.05
   3  -5  -4   85.02   20.27
   3  -5  -4  112.37   15.54
   3  -5  -3  399.23   22.68
   3  -5  -3  337.04   51.72
  -3   5   3  292.89   27.75
   3  -5  -3  322.18   47.60
  -3   5   3  318.77   34.51
  -3   5   3  343.91   34.90
   3  -5  -3  326.85   37.06
   3  -5  -3  387.45   30.82
  -3   5   2    4.52    4.83
   3  -5  -2   10.51    8.30
  -3   5   2    2.54    4.34
   3  -5  -2    6.69    7.94
   3  -5  -2    3.44    2.46
   3  -5  -2    1.86    1.77
   3  -5  -1  406.38   18.85
  -3   5   1  330.94   28.91
   3  -5  -1  286.77   45.77
   3  -5  -1  362.21   49.00
  -3   5   1  341.22   30.71
  -3   5   1  325.25   33.99
  -3   5   1  358.77   33.80
   3  -5  -1  292.30   32.96
   3  -5  -1  331.06   30.81
  -3   5   0  205.42   20.68
   3  -5   0  210.67   16.28
  -3   5   0  187.13   21.62
   3  -5   0  168.39   33.41
   3  -5   0  199.82   37.15
  -3   5   0  201.45   23.13
  -3   5   0  190.64   24.76
  -3   5   0  205.76   25.16
   3  -5   0  176.59   24.68
   3  -5   0  218.68   25.27
  -3   5  -1   91.50   16.30
   3  -5   1   35.44   21.46
  -3   5  -1   68.68   17.56
  -3   5  -1   83.93   16.49
  -3   5  -1  107.18   17.63
   3  -5   1   50.40   15.04
   3  -5   1   69.19   20.37
   3  -5   2  211.49   23.17
  -3   5  -2  190.58   25.30
   3  -5   2  135.23   35.60
  -3   5  -2  255.64   27.58
  -3   5  -2  217.42   28.43
   3  -5   2  179.73   25.59
  -3   5  -2  261.51   28.22
   3  -5   2  219.88   30.65
   3  -5   3    6.68    4.88
   3  -5   3    5.36    6.29
  -3   5  -3    4.90    4.56
  -3   5  -3    1.60    0.96
   3  -5   3    8.90    4.35
   3  -5   4  199.11   26.32
   3  -5   4  158.92   32.09
  -3   5  -4  207.26   27.27
  -3   5  -4  219.56   27.98
  -3   5  -4  227.40   27.86
   3  -5   4  140.70   24.35
  -3   5  -4  209.88   27.22
   3  -5   4  115.37   26.88
  -3   5  -5   87.17   19.82
   3  -5   5   65.57   17.70
  -3   5  -5   99.28   18.15
   3  -5   5   71.61   17.50
  -3   5  -5   80.16   17.25
   3  -5   5   86.45   16.25
   3  -5   6    9.38    6.58
  -3   5  -6   12.59    7.08
   3  -5   6    5.86    5.05
  -3   5  -6   15.72    8.92
  -3   5  -6   19.91    8.34
   3  -5   6   16.29   10.92
  -3   5  -7  106.61   21.31
   3  -5   7   93.97   22.68
   3  -5   7   62.12   21.69
  -3   5  -7  119.77   24.57
  -3   5  -7  107.80   18.61
   3  -5   7  103.13   25.04
  -3   5  -8  110.61   22.58
   3  -5   8   91.91   23.20
   3  -5   8  139.23   32.22
  -3   5  -8  134.28   28.03
  -3   5  -8  147.78   21.95
   3  -5   8   91.69   24.04
   3  -5   9   51.33   19.32
  -3   5  -9   82.30   22.83
  -3   5  -9   76.28   16.45
   3  -5   9   76.20   22.74
   3  -5  10   43.19   18.66
  -3   5 -10   51.51   18.03
   3  -5  10   31.64   14.34
  -3   5 -10   70.64   22.59
  -3   5 -10   65.37   16.41
  -3   5 -11    7.45    5.66
   3  -5  11    8.45   10.72
   3  -5  11   13.36   11.60
  -3   5 -11   22.42   15.06
  -3   5 -11   10.11    6.80
   3  -5  11   13.68    9.87
  -3   5 -12   10.72    9.64
  -3   5 -12    2.19    2.72
   3  -5  12    7.56    6.46
   3  -5  12    8.59    8.42
  -3   5 -12    0.60    2.30
   3  -5  12    2.68    5.51
  -3   5 -12    9.42    6.46
   3  -5  12    8.43   11.92
  -3   5 -13   55.71   22.50
  -3   5 -13   98.62   26.32
   3  -5  13   59.71   24.63
   3  -5  13   77.26   24.45
  -3   5 -13   89.65   18.99
   3  -5  13   90.24   29.47
  -3   5 -13   44.90   22.34
  -3   5 -14  -11.96   10.04
   3  -5  14    5.14    0.99
  -3   5 -14    6.31    5.02
  -3   5 -14  -23.05   18.39
  -3   5 -15    2.34   12.97
   3  -5  15    8.24    4.42
   3  -4 -14  -31.29   30.40
   3  -4 -13   17.93   20.14
  -3   4  13   -7.78    6.17
   3  -4 -13   -9.54   19.94
  -3   4  13   -1.57    3.63
  -3   4  13    7.55    6.25
   3  -4 -13   -1.82    7.75
   3  -4 -12   16.65   16.88
  -3   4  12   -0.49    3.02
   3  -4 -12    2.38    8.97
   3  -4 -12   -3.14    8.23
   3  -4 -11   -0.36    6.23
  -3   4  11   -2.57    4.47
   3  -4 -11  -14.34   16.60
   3  -4 -11   -2.42    5.59
  -3   4  11    8.16    8.83
   3  -4 -11   -2.02    4.43
  -3   4  11    3.06    4.94
  -3   4  10   38.87   13.26
  -3   4  10   82.94   18.54
   3  -4 -10   49.37   27.97
   3  -4 -10   20.17   12.39
  -3   4  10   33.15   14.68
  -3   4  10   37.99   14.29
   3  -4 -10   29.12   15.72
  -3   4   9   60.40   14.37
   3  -4  -9   45.39   26.06
   3  -4  -9   47.48   23.79
  -3   4   9   84.82   21.46
  -3   4   9   62.60   19.73
   3  -4  -9  112.17   33.49
  -3   4   9   62.05   17.70
   3  -4  -8   22.73   20.13
  -3   4   8   16.48    9.07
   3  -4  -8    0.24    3.87
   3  -4  -8   10.13    2.93
  -3   4   8   25.30   12.13
   3  -4  -8   11.75    8.35
  -3   4   8   18.92    9.30
   3  -4  -7  300.66   58.53
   3  -4  -7  452.51   24.95
   3  -4  -7  365.49   60.63
  -3   4   7  499.09   44.06
   3  -4  -7  368.84   56.96
  -3   4   7  445.89   45.98
  -3   4   7  423.49   42.36
   3  -4  -7  402.02   46.39
   3  -4  -6    2.91    1.25
   3  -4  -6    7.04   20.80
   3  -4  -6    4.24    8.50
  -3   4   6   -1.05    1.63
   3  -4  -6    2.01    2.21
  -3   4   6    4.65    1.32
   3  -4  -6    2.31    2.04
   3  -4  -6    8.88    6.67
  -3   4   6    7.75    4.31
  -3   4   6    7.17    4.60
   3  -4  -5   16.58    2.58
  -3   4   5   18.82   12.40
   3  -4  -5   12.36   10.75
   3  -4  -5    3.11    8.74
   3  -4  -5    7.95    7.10
  -3   4   5   11.38    6.57
   3  -4  -5   11.20    4.62
   3  -4  -5   11.71    6.74
  -3   4   5   10.05    4.47
  -3   4   5   12.56    6.39
   3  -4  -4   24.67    4.59
   3  -4  -4    9.72   11.43
  -3   4   4   16.94   10.57
   3  -4  -4   14.65    9.13
  -3   4   4   12.22    4.79
  -3   4   4   11.84    5.42
   3  -4  -4    8.44    5.67
   3  -4  -4   23.22    6.56
  -3   4   4   20.69    6.60
   3  -4  -3   10.44    3.57
   3  -4  -3   11.76    8.49
  -3   4   3    4.89    4.81
  -3   4   3    7.65    4.30
  -3   4   3    4.72    0.99
   3  -4  -3   14.29    9.74
   3  -4  -3   12.78    4.62
  -3   4   3    5.80    4.37
   3  -4  -3   11.28    6.45
   3  -4  -2  188.63   17.18
  -3   4   2  161.45   32.01
  -3   4   2  163.64   17.69
   3  -4  -2  190.36   32.52
   3  -4  -2  173.57   32.61
  -3   4   2  191.58   23.10
  -3   4   2  176.73   22.47
   3  -4  -2  141.85   21.57
   3  -4  -2  189.73   20.55
   3  -4  -1  105.87    8.31
  -3   4   1   69.93    8.67
  -3   4   1   78.65   22.37
  -3   4   1   63.90   11.46
   3  -4  -1   66.32   19.04
  -3   4   1   79.23   13.50
  -3   4   1   98.05   15.89
   3  -4  -1   94.17   23.20
   3  -4  -1   88.73   13.97
  -3   4   1   86.25   14.78
   3  -4  -1   87.72   16.39
   3  -4   0  551.78   26.53
  -3   4   0  607.54   28.83
  -3   4   0  484.06   56.28
  -3   4   0  459.24   31.08
   3  -4   0  470.37   49.72
   3  -4   0  536.80   56.19
  -3   4   0  469.76   33.70
  -3   4   0  537.40   37.35
  -3   4   0  462.11   35.40
   3  -4   0  451.88   37.55
   3  -4   0  474.42   36.15
   3  -4   1  174.61   16.58
  -3   4  -1  204.49   18.39
  -3   4  -1  181.65   19.72
   3  -4   1  176.28   29.77
  -3   4  -1  147.41   18.81
  -3   4  -1  174.09   20.97
  -3   4  -1  153.76   20.76
   3  -4   1  169.18   21.99
   3  -4   1  151.78   21.36
   3  -4   2    1.55    3.15
  -3   4  -2    6.40    4.66
   3  -4   2    1.11    1.94
  -3   4  -2    2.50    2.27
  -3   4  -2   -0.80    2.23
   3  -4   2    2.73    4.34
  -3   4  -2   -2.16    3.20
   3  -4   2    1.23    2.13
   3  -4   3   45.13    9.85
   3  -4   3   46.60   15.27
  -3   4  -3   46.22   11.27
  -3   4  -3   41.74   10.69
   3  -4   3   36.73   11.41
  -3   4  -3   36.33    9.34
  -3   4  -3   38.12   10.76
   3  -4   3   45.49   11.69
   3  -4   4    8.73    5.23
   3  -4   4    5.78    5.64
  -3   4  -4   10.78    5.83
  -3   4  -4    6.27    4.74
   3  -4   4   13.26    7.04
  -3   4  -4    8.01    4.09
   3  -4   4    7.55    5.09
  -3   4  -4   14.32    7.59
  -3   4  -5   21.77    8.56
   3  -4   5   22.70    8.91
   3  -4   5   20.83    9.28
  -3   4  -5   25.44    9.18
  -3   4  -5   27.24    8.71
   3  -4   5   28.75    8.59
   3  -4   5    7.70    5.79
  -3   4  -5   15.12    5.73
  -3   4  -6    1.60    2.91
   3  -4   6    3.34    6.06
  -3   4  -6    1.17    2.44
  -3   4  -6   -1.69    1.43
   3  -4   6   -3.26    6.06
  -3   4  -7    5.66    6.63
   3  -4   7    1.43    3.87
   3  -4   7   -1.82    3.19
  -3   4  -7   -0.21    4.13
  -3   4  -7   -2.36    2.28
   3  -4   7    2.00    2.83
   3  -4   8  186.50   31.07
  -3   4  -8  187.39   27.44
   3  -4   8  175.35   32.94
  -3   4  -8  144.16   28.21
  -3   4  -8  187.22   24.74
   3  -4   8  150.66   28.97
  -3   4  -9   44.77   14.08
   3  -4   9   24.80   12.66
   3  -4   9   49.84   17.46
  -3   4  -9   30.02   13.23
  -3   4  -9   33.90   10.79
   3  -4   9   58.86   18.39
  -3   4 -10   76.30   19.16
   3  -4  10   73.76   22.56
   3  -4  10   92.07   27.22
  -3   4 -10  106.07   19.88
   3  -4  10   74.63   21.38
  -3   4 -11   12.38   10.43
  -3   4 -11   15.40   10.14
   3  -4  11   12.26   12.19
   3  -4  11    6.89    4.42
  -3   4 -11    8.05    4.45
   3  -4  11    6.39   11.12
  -3   4 -11   14.61   12.60
  -3   4 -12   -5.87    6.53
  -3   4 -12   -3.15    1.80
   3  -4  12   14.21   13.35
   3  -4  12    0.36    2.47
  -3   4 -12    8.09    3.13
   3  -4  12   -0.19    7.30
  -3   4 -12    7.37    4.59
  -3   4 -13   21.69   11.58
   3  -4  13   32.79   16.42
   3  -4  13   42.30   16.72
  -3   4 -13   44.33   13.55
  -3   4 -13    6.02    1.74
  -3   4 -14    5.01    9.58
   3  -4  14   -3.47    5.31
  -3   4 -14   -3.31    6.33
  -3   4 -15    3.24    2.64
   3  -4  15   -1.46    5.69
  -3   3  14   16.50    9.45
   3  -3 -14   -0.40    8.35
   3  -3 -13  -18.69   29.86
  -3   3  13   -8.92    8.20
   3  -3 -13    7.93   14.74
  -3   3  13   -5.95    5.22
   3  -3 -13    0.19    3.24
  -3   3  13   -2.62    1.44
  -3   3  12    2.33    5.96
   3  -3 -12   -4.73    8.28
  -3   3  12   12.20    8.75
   3  -3 -12    9.63    8.86
  -3   3  12    4.97    4.85
  -3   3  12    1.54    1.59
   3  -3 -12   10.51    8.42
   3  -3 -11   19.04   20.95
   3  -3 -11   -3.74    5.35
  -3   3  11   14.12    8.29
   3  -3 -11   23.04   16.29
  -3   3  11    8.75    8.38
   3  -3 -11    6.32    7.92
  -3   3  11    8.58    6.43
  -3   3  10   34.74   12.46
   3  -3 -10   36.13   25.47
   3  -3 -10   47.19   22.88
   3  -3 -10   39.23   16.53
  -3   3  10   52.29   17.39
  -3   3  10   49.61   16.42
  -3   3   9    9.35    6.99
   3  -3  -9   -1.68    8.44
   3  -3  -9    6.97   12.10
  -3   3   9   13.56    8.12
   3  -3  -9   10.13   11.13
  -3   3   9   11.14    8.51
   3  -3  -9   12.47    8.81
  -3   3   9    8.71    7.20
  -3   3   8  145.96   20.81
  -3   3   8  143.86   11.89
   3  -3  -8  129.58   38.23
  -3   3   8  154.13   22.64
   3  -3  -8  103.00   29.75
  -3   3   8  138.00   26.03
   3  -3  -8  135.97   33.68
  -3   3   8  161.38   27.20
   3  -3  -8  157.52   29.43
  -3   3   8  128.43   22.88
  -3   3   7   55.81   11.11
   3  -3  -7   60.58    9.86
   3  -3  -7   39.29   16.03
  -3   3   7   57.69    7.54
   3  -3  -7   25.77   15.18
  -3   3   7   62.81   14.54
  -3   3   7   66.59   17.62
   3  -3  -7   36.67   16.83
  -3   3   7   45.98   13.51
   3  -3  -7   31.75   12.14
  -3   3   7   51.71   13.90
  -3   3   6   33.13    7.38
   3  -3  -6   46.29   22.78
   3  -3  -6   42.41   18.53
   3  -3  -6   39.38   17.10
  -3   3   6   38.92   13.18
   3  -3  -6   52.42   15.65
  -3   3   6   51.20   13.92
   3  -3  -5    6.99    2.37
   3  -3  -5    9.69   10.86
  -3   3   5    7.44    2.52
   3  -3  -5   10.92    2.93
  -3   3   5    8.00    6.58
   3  -3  -5    7.48    8.40
  -3   3   5    4.22    4.38
   3  -3  -5   14.10    8.98
  -3   3   5    6.74    4.27
  -3   3   5    8.87    3.31
   3  -3  -4   74.95   24.29
   3  -3  -4  125.29   11.59
  -3   3   4   76.11   19.25
  -3   3   4  108.52   12.79
   3  -3  -4   55.79   17.67
   3  -3  -4  114.41   25.20
  -3   3   4  106.26   17.16
   3  -3  -4  107.53   19.80
   3  -3  -4   70.61   12.59
  -3   3   4  103.62   16.98
   3  -3  -3  143.82   13.94
  -3   3   3  118.69   22.62
   3  -3  -3  113.35   30.76
   3  -3  -3   98.89   22.47
  -3   3   3  113.87   13.33
   3  -3  -3  109.59   25.36
  -3   3   3  125.54   17.93
  -3   3   3  124.96   18.54
   3  -3  -3  115.50   19.01
  -3   3   3  128.02   14.73
   3  -3  -3  126.96   15.20
   3  -3  -2  134.30   14.29
   3  -3  -2   54.85   21.58
  -3   3   2  118.22   12.76
   3  -3  -2   85.49   19.07
  -3   3   2   91.63   21.62
   3  -3  -2  151.48   28.12
  -3   3   2  118.20   16.49
  -3   3   2  115.29   16.29
   3  -3  -2  110.50   18.59
   3  -3  -1   23.11    4.00
  -3   3   1   23.81    3.62
   3  -3  -1   21.88    6.41
  -3   3   1   19.00    5.26
  -3   3   1   17.64   10.18
   3  -3  -1   21.88    9.27
  -3   3   1   25.88    6.96
   3  -3  -1   42.10   12.92
  -3   3   1   25.73    7.30
   3  -3  -1   20.14    6.21
  -3   3   1   28.71    7.67
   3  -3  -1   18.53    7.89
  -3   3   0    3.01    1.68
   3  -3   0    2.35    1.94
  -3   3   0   -0.85    3.36
  -3   3   0    1.05    2.27
   3  -3   0    0.68    0.56
  -3   3   0    3.61    2.56
  -3   3   0    1.40    1.07
   3  -3   0    3.91    1.66
   3  -3   0    2.91    2.87
   3  -3   0    2.59    2.56
  -3   3   0    2.86    1.36
   3  -3   1   65.72   10.54
  -3   3  -1   96.76   11.73
  -3   3  -1   80.29   12.15
  -3   3  -1   54.41   14.74
   3  -3   1   81.17   17.47
  -3   3  -1   70.32   12.24
  -3   3  -1   82.13   13.10
   3  -3   1   73.77   13.68
   3  -3   1   70.46   13.97
   3  -3   2   47.93   10.25
   3  -3   2   59.99   16.26
  -3   3  -2   39.53    9.46
  -3   3  -2   39.84   15.24
  -3   3  -2   49.52   10.09
   3  -3   2   38.41   10.27
  -3   3  -2   50.55   10.78
   3  -3   2   56.68   12.11
   3  -3   3  100.33   15.74
   3  -3   3  114.62   21.60
  -3   3  -3   88.71   15.12
  -3   3  -3  105.35   14.68
  -3   3  -3   96.43   15.76
   3  -3   3   81.90   17.48
   3  -3   3  119.24   18.79
  -3   3  -3  112.60   16.28
   3  -3   4  267.04   28.19
  -3   3  -4  229.67   26.80
   3  -3   4  270.30   34.62
  -3   3  -4  281.62   26.14
  -3   3  -4  239.28   23.21
   3  -3   4  300.35   30.23
  -3   3  -4  243.47   25.46
   3  -3   4  221.52   29.03
  -3   3  -5   39.34   10.25
   3  -3   5   47.87   12.68
   3  -3   5   37.15   14.62
  -3   3  -5   43.27   12.35
  -3   3  -5   55.31   12.04
   3  -3   5   38.69   12.05
   3  -3   6   78.72   19.39
  -3   3  -6   96.20   19.42
  -3   3  -6   86.93   16.11
   3  -3   6   98.71   19.71
   3  -3   6  106.24   21.71
  -3   3  -7   23.09    7.81
   3  -3   7   13.14    8.09
   3  -3   7   15.93    9.29
  -3   3  -7   11.67    6.66
  -3   3  -7   16.63    6.56
   3  -3   7    5.74    7.47
   3  -3   8  141.60   27.36
   3  -3   8  161.47   29.57
  -3   3  -8  143.07   28.44
  -3   3  -8  174.93   23.33
  -3   3  -8  179.03   25.87
   3  -3   8  141.61   27.92
   3  -3   9  290.41   40.60
  -3   3  -9  304.18   45.71
   3  -3   9  362.48   47.58
  -3   3  -9  309.60   33.22
  -3   3  -9  312.86   36.88
  -3   3 -10   36.46   15.80
   3  -3  10   38.93   17.71
   3  -3  10   83.88   18.31
  -3   3 -10   79.66   17.19
   3  -3  10   90.91   24.40
  -3   3 -10   32.96   14.21
  -3   3 -11    0.12    5.11
  -3   3 -11   10.01    9.25
   3  -3  11   -1.19    6.80
   3  -3  11    2.41    4.76
  -3   3 -11    3.04    5.01
   3  -3  11   -4.45    7.02
  -3   3 -11   -1.41    5.77
  -3   3 -12   -4.74    5.76
  -3   3 -12    9.83    8.66
   3  -3  12   12.31    5.97
   3  -3  12    4.45    5.05
  -3   3 -12    7.48    5.98
   3  -3  12   14.16   11.20
  -3   3 -12    6.04    9.54
  -3   3 -13    6.87    8.27
  -3   3 -13   -5.22    0.09
   3  -3  13   -3.03    1.54
  -3   3 -13   12.10    6.06
   3  -3  13   11.87   12.92
  -3   3 -13    9.32    9.43
  -3   3 -14    0.98    7.96
  -3   3 -14   19.91   12.29
   3  -3  14   10.62   11.19
  -3   3 -14    7.93   15.33
   3  -3  14   14.42    7.77
   3  -3  14   12.32    8.18
  -3   3 -14    4.82    3.71
   3  -2 -15   -4.45    9.41
  -3   2  14   -9.11    8.63
   3  -2 -14   -6.67   11.50
  -3   2  13   -3.57    5.91
  -3   2  13   -2.87    4.86
   3  -2 -13   -7.11   13.91
   3  -2 -13   -6.76    1.11
   3  -2 -12   -1.03    5.97
  -3   2  12    9.42    8.98
  -3   2  12    7.10    4.70
   3  -2 -12    6.58   15.09
  -3   2  12    4.47    1.35
   3  -2 -12   11.22    4.85
   3  -2 -11   28.81   24.96
  -3   2  11    3.36    4.83
   3  -2 -11   25.25   18.40
  -3   2  11    5.91    5.15
   3  -2 -11    8.74    8.37
  -3   2  11   11.46    9.92
   3  -2 -10   14.26   16.56
  -3   2  10    5.08    3.89
   3  -2 -10   13.11   13.46
  -3   2  10    9.76    5.69
   3  -2 -10   -6.15    9.65
  -3   2  10    3.52    5.77
   3  -2 -10    5.39    6.75
   3  -2  -9   68.70   33.03
  -3   2   9  100.80   21.64
   3  -2  -9   44.64   26.59
  -3   2   9   87.53   17.74
  -3   2   9   74.44   19.58
   3  -2  -9   96.30   30.49
  -3   2   9  113.18   27.58
   3  -2  -9   75.61   21.54
  -3   2   9   88.08   22.85
  -3   2   8  456.44   37.26
   3  -2  -8  377.98   63.34
   3  -2  -8  348.38   54.05
  -3   2   8  462.93   35.90
   3  -2  -8  424.42   57.79
  -3   2   8  459.61   44.31
  -3   2   8  430.10   42.35
   3  -2  -8  467.20   47.95
  -3   2   7   80.66   13.67
   3  -2  -7   71.61   27.02
   3  -2  -7   84.24   23.51
  -3   2   7   92.81   16.83
   3  -2  -7   63.10   21.19
  -3   2   7   77.18   16.73
   3  -2  -7   83.25   18.33
  -3   2   7   78.34   16.01
  -3   2   6  660.18   35.00
   3  -2  -6  635.23   36.25
  -3   2   6  626.17   43.24
   3  -2  -6  555.06   56.68
  -3   2   6  786.57   45.68
   3  -2  -6  553.57   59.61
  -3   2   6  609.85   45.27
  -3   2   6  629.42   45.10
   3  -2  -6  648.28   51.31
   3  -2  -5   24.82    6.25
   3  -2  -5   42.92    7.99
  -3   2   5   52.88   10.59
  -3   2   5   44.66    9.26
   3  -2  -5   32.96   16.21
  -3   2   5   49.81   12.65
   3  -2  -5   31.90   15.62
  -3   2   5   47.52   15.31
  -3   2   5   41.64   13.43
   3  -2  -5   54.07   20.08
  -3   2   5   58.17   15.60
   3  -2  -5   45.45   14.00
  -3   2   5   33.79    4.36
  -3   2   5   11.45    3.74
   3  -2  -4  243.05   17.96
  -3   2   4  224.31   19.26
   3  -2  -4  183.87   37.03
  -3   2   4  244.15   13.69
  -3   2   4  226.77   16.19
   3  -2  -4  189.95   28.38
  -3   2   4  226.97   25.69
   3  -2  -4  202.94   34.17
  -3   2   4  240.60   24.70
  -3   2   4  202.48   23.33
   3  -2  -4  223.98   27.72
  -3   2   4  274.57   15.95
  -3   2   3  944.65   40.29
   3  -2  -3  934.30   38.67
   3  -2  -3  662.75   70.28
  -3   2   3  909.35   22.74
  -3   2   3  806.25   31.46
  -3   2   3  809.98   49.21
   3  -2  -3  695.72   51.71
   3  -2  -3  781.26   65.61
  -3   2   3  984.38   47.41
  -3   2   3  995.95   49.45
   3  -2  -3  752.77   50.11
  -3   2   3  899.54   37.33
   3  -2  -2   50.54   21.66
  -3   2   2   67.43    6.96
   3  -2  -2   65.70   10.62
  -3   2   2   80.53    6.90
  -3   2   2   44.69   10.92
  -3   2   2   76.26    9.57
   3  -2  -2   52.44   12.26
   3  -2  -2   69.15   20.91
  -3   2   2   68.74   12.27
   3  -2  -2   55.08   14.23
  -3   2   2   68.57   11.86
  -3   2   2   76.11   11.47
  -3   2   1  250.80   15.32
   3  -2  -1  230.61   20.21
   3  -2  -1  171.54   31.59
  -3   2   1  216.01   15.38
   3  -2  -1  184.85   22.81
  -3   2   1  176.10   24.36
   3  -2  -1  212.03   32.85
  -3   2   1  204.05   19.18
  -3   2   1  237.69   19.64
  -3   2   1  219.88   20.17
   3  -2  -1  233.25   25.52
   3  -2   0   31.95    7.04
   3  -2   0   24.56    6.29
  -3   2   0   39.40    7.44
  -3   2   0   29.47    9.63
  -3   2   0   31.16    6.69
   3  -2   0   28.10    8.23
  -3   2   0   30.71    6.04
  -3   2   0   29.30    8.76
   3  -2   0   23.05   11.02
   3  -2   0   40.63    7.11
   3  -2   0   26.68    8.53
  -3   2   0   23.13    7.37
   3  -2   0   29.02    8.79
   3  -2   1   35.56    8.09
  -3   2  -1   36.07    9.75
   3  -2   1   34.75   11.88
  -3   2  -1   43.24   11.53
  -3   2  -1   35.92   11.91
   3  -2   1   33.26    6.03
  -3   2  -1   35.05    6.28
  -3   2  -1   50.34   13.80
  -3   2  -1   26.15    7.01
   3  -2   1   34.43   10.27
   3  -2   1   39.92   10.47
   3  -2   2  172.71   20.78
  -3   2  -2  177.04   19.22
   3  -2   2  173.95   24.20
  -3   2  -2  177.53   26.02
  -3   2  -2  185.16   15.05
  -3   2  -2  180.42   19.38
   3  -2   2  208.15   25.54
  -3   2  -2  189.74   19.33
   3  -2   2  163.69   23.26
   3  -2   3  406.04   37.29
  -3   2  -3  471.77   37.98
  -3   2  -3  431.63   26.53
  -3   2  -3  471.45   38.57
   3  -2   3  428.83   24.32
   3  -2   3  509.91   42.12
  -3   2  -3  539.18   36.50
   3  -2   3  349.50   37.33
   3  -2   4  144.42   22.83
   3  -2   4  148.90   25.39
  -3   2  -4  133.91   22.92
  -3   2  -4  174.08   21.32
   3  -2   4  132.51   14.65
   3  -2   4  119.73   23.38
   3  -2   4  135.76   20.34
  -3   2  -4  150.37   20.56
   3  -2   5  229.67   29.42
   3  -2   5  270.20   33.75
  -3   2  -5  204.99   28.29
  -3   2  -5  245.10   25.49
   3  -2   5  200.77   30.34
  -3   2  -5  228.09   24.27
   3  -2   6   25.51   25.40
  -3   2  -6  107.92   24.46
  -3   2  -7   22.08   10.72
   3  -2   7    2.72    6.52
   3  -2   7    8.21    9.08
  -3   2  -7   11.97   10.99
  -3   2  -7    9.45    8.86
   3  -2   8  135.22   31.96
  -3   2  -8  190.96   43.01
   3  -2   8  132.02   34.30
  -3   2  -8  211.75   28.17
   3  -2   8  142.76   25.69
  -3   2  -8  181.09   26.77
  -3   2  -9  512.67   49.02
  -3   2  -9  480.91   60.91
   3  -2   9  637.90   60.44
  -3   2  -9  580.95   44.63
  -3   2  -9  564.72   47.51
  -3   2 -10    9.41    6.56
  -3   2 -10   29.42   11.48
   3  -2  10   14.27    7.28
  -3   2 -10   19.05    8.51
   3  -2  10   10.73    3.50
  -3   2 -10   23.33   14.65
  -3   2 -11    9.88    6.96
  -3   2 -11   25.17   13.37
   3  -2  11   18.53   12.11
   3  -2  11   10.22    6.01
  -3   2 -11    7.64    4.53
   3  -2  11   19.91   12.17
  -3   2 -11   14.23    9.40
  -3   2 -12   35.70   14.35
  -3   2 -12   50.24   18.73
   3  -2  12   38.12   21.06
   3  -2  12   39.63   13.21
  -3   2 -12   61.14   17.82
   3  -2  12   55.19   20.88
  -3   2 -12   98.15   34.25
  -3   2 -13   -6.53    6.26
  -3   2 -13    7.41    7.02
   3  -2  13    4.83    5.21
  -3   2 -13   -6.31    6.74
   3  -2  13   10.46   11.79
  -3   2 -13  -18.66   16.98
   3  -2  14   14.77   13.70
  -3   2 -14    5.07   13.01
   3  -2  14   19.02   12.69
   3  -2  14   24.22   12.59
  -3   2 -14   30.53   11.63
   3  -2  15   -4.29    5.48
  -3   1  15   91.03   23.66
   3  -1 -15   82.64   45.25
   3  -1 -15   42.29   16.39
  -3   1  14   -1.53    9.12
   3  -1 -14   18.19   12.88
  -3   1  14    9.20    7.34
   3  -1 -14   14.81   10.67
   3  -1 -13   -3.21    8.12
  -3   1  13   -5.72    4.84
  -3   1  13   -9.72    6.55
   3  -1 -13   -4.23    8.50
  -3   1  13    0.16    6.83
   3  -1 -13    2.03    4.91
   3  -1 -12   -0.33   11.51
  -3   1  12   14.89   10.16
  -3   1  12   14.48    7.32
   3  -1 -12   14.44   14.21
  -3   1  12   11.89    7.09
   3  -1 -11  -15.36   15.78
  -3   1  11   -2.66    4.31
   3  -1 -11  -15.28   15.74
  -3   1  11    2.44    3.71
   3  -1 -11    5.48    3.22
  -3   1  11   -1.27    3.75
   3  -1 -11    2.44    1.46
   3  -1 -10   -2.70    8.49
  -3   1  10    1.99    4.92
   3  -1 -10    5.69    5.01
   3  -1  -9   15.24   15.09
  -3   1   9    0.79    2.55
  -3   1   9    5.69    5.09
  -3   1   9    4.69    3.05
   3  -1  -9   -0.18    6.62
  -3   1   9    4.82    3.57
   3  -1  -9    5.37    2.40
   3  -1  -8   26.38   19.29
  -3   1   8   33.16    9.79
   3  -1  -8   22.95   13.62
  -3   1   8   26.17    7.84
  -3   1   8   38.35   10.93
   3  -1  -8   22.77   14.76
  -3   1   8   18.55    8.46
   3  -1  -8   30.94   11.90
   3  -1  -7  341.46   54.50
  -3   1   7  364.67   29.46
   3  -1  -7  299.26   40.49
  -3   1   7  440.26   30.36
  -3   1   7  348.33   25.64
   3  -1  -7  334.21   46.68
  -3   1   7  326.04   34.54
   3  -1  -7  347.84   37.36
   3  -1  -6  586.33   29.59
   3  -1  -6  403.73   57.24
  -3   1   6  580.34   33.73
  -3   1   6  608.25   33.57
   3  -1  -6  488.82   45.94
  -3   1   6  484.81   27.64
  -3   1   6  464.45   37.98
   3  -1  -6  523.66   43.75
   3  -1  -5  827.73   35.69
   3  -1  -5  621.79   67.48
   3  -1  -5  620.12   39.42
  -3   1   5  821.88   35.74
  -3   1   5  750.73   34.09
   3  -1  -5  641.72   48.25
  -3   1   5  832.11   35.40
   3  -1  -5  644.38   59.91
  -3   1   5  640.11   42.96
  -3   1   5  636.16   41.08
   3  -1  -5  695.69   49.01
  -3   1   5  640.22   28.60
  -3   1   5  726.47   23.34
   3  -1  -4   47.46   18.14
   3  -1  -4   72.91   10.05
  -3   1   4   67.55    9.11
  -3   1   4   61.78    6.13
  -3   1   4   63.34    8.16
  -3   1   4   69.22   12.58
   3  -1  -4   55.27   17.25
  -3   1   4   57.79    8.33
  -3   1   4   31.10    9.58
   3  -1  -4   48.68   11.96
  -3   1   4   66.64   11.14
   3  -1  -3  472.76   27.92
   3  -1  -3  341.68   45.36
  -3   1   3  474.42   24.54
  -3   1   3  392.24   14.46
  -3   1   3  462.89   20.97
   3  -1  -3  400.33   43.71
  -3   1   3  404.33   28.83
  -3   1   3  440.37   29.74
   3  -1  -3  439.55   36.55
   3  -1  -2  285.79   41.03
   3  -1  -2  431.73   27.20
  -3   1   2  356.53   26.23
  -3   1   2  390.56   14.37
  -3   1   2  361.63   19.41
   3  -1  -2  397.47   43.76
  -3   1   2  373.58   24.67
  -3   1   2  458.37   27.15
  -3   1   2  413.28   26.82
   3  -1  -2  405.74   33.78
  -3   1   2  402.73   29.70
  -3   1   1   18.34    5.67
   3  -1  -1   23.35   10.93
   3  -1  -1   11.11    4.49
   3  -1  -1   14.18    3.63
  -3   1   1   15.27    4.85
  -3   1   1   17.46    3.91
   3  -1  -1   17.71    4.77
  -3   1   1   14.34    5.62
   3  -1  -1   17.13    9.14
  -3   1   1   16.08    4.73
   3  -1  -1   13.39    5.22
  -3   1   0   31.28    7.68
   3  -1   0   36.79    8.61
   3  -1   0   32.52    7.73
   3  -1   0   32.22    7.63
  -3   1   0   29.94    7.50
  -3   1   0   35.00    6.25
  -3   1   0   30.79    6.91
  -3   1   0   28.27    4.92
   3  -1   0   32.31    5.14
   3  -1   0   31.72   11.67
  -3   1   0   26.73    7.04
   3  -1   0   33.93    9.81
   3  -1   1  336.03   28.78
  -3   1  -1  270.63   33.87
   3  -1   1  332.02   25.59
  -3   1  -1  322.18   22.95
   3  -1   1  379.42   28.49
  -3   1  -1  363.20   31.92
  -3   1  -1  366.12   25.73
   3  -1   1  372.61   15.52
  -3   1  -1  369.98   16.51
   3  -1   1  371.35   32.72
   3  -1   2  904.01   52.48
  -3   1  -2  886.59   44.30
   3  -1   2 1063.01   54.46
  -3   1  -2 1017.74   59.43
  -3   1  -2  956.09   28.84
  -3   1  -2 1031.63   46.39
   3  -1   2 1041.31   27.50
   3  -1   2 1027.79   56.50
  -3   1  -2 1080.41   43.40
   3  -1   3 1211.20   65.69
  -3   1  -3 1542.73   78.00
  -3   1  -3 1262.89   61.31
   3  -1   3 1399.90   66.72
  -3   1  -3 1376.35   57.00
   3  -1   3 1505.92   39.99
   3  -1   3 1609.55   72.52
  -3   1  -3 1438.54   54.77
   3  -1   4   41.11   11.78
  -3   1  -4   43.56    9.23
   3  -1   4   45.54   12.41
  -3   1  -4   32.35   11.12
  -3   1  -4   32.78    9.16
  -3   1  -5    9.15    5.30
   3  -1   5    5.34    5.02
   3  -1   5    8.13    4.98
  -3   1  -5    5.74    6.35
   3  -1   5   11.25    4.59
  -3   1  -5   11.88    7.82
   3  -1   5    6.77    3.37
  -3   1  -6   12.77    6.99
   3  -1   6   11.59    5.54
   3  -1   6    6.14    6.08
   3  -1   7   30.42   12.77
  -3   1  -7   20.55   12.88
   3  -1   7   29.89    8.26
  -3   1  -7   31.83   10.64
  -3   1  -8  177.66   24.58
   3  -1   8  180.60   32.24
   3  -1   8  219.74   33.71
  -3   1  -8  169.78   34.77
  -3   1  -8  202.26   24.55
   3  -1   8  218.16   23.44
  -3   1  -8  195.53   25.23
  -3   1  -9   -2.35    2.75
  -3   1  -9    1.62    1.99
   3  -1   9    1.88    4.14
   3  -1   9   -2.11    2.33
  -3   1  -9   -1.55    2.86
   3  -1   9   -0.51    2.07
  -3   1  -9   -6.93    1.61
  -3   1 -10  162.65   26.70
  -3   1 -10  150.92   26.52
   3  -1  10  154.75   22.57
   3  -1  10  135.30   29.27
  -3   1 -10  130.96   37.30
   3  -1  11    3.83    6.11
  -3   1 -11   -4.76    6.45
  -3   1 -11   -1.94    3.09
   3  -1  11    3.14    3.35
  -3   1 -11    4.08    5.31
   3  -1  11    0.16    3.57
  -3   1 -11   -0.94    6.73
   3  -1  12    0.20    6.23
  -3   1 -12    1.29    6.80
  -3   1 -12   -4.21    5.24
   3  -1  12    9.93    7.47
  -3   1 -12   -1.83    2.31
  -3   1 -12    8.62    8.59
   3  -1  12   -7.17    9.45
  -3   1 -13    8.56   10.32
  -3   1 -13   23.01    9.63
   3  -1  13   29.41   11.23
  -3   1 -13   16.53   14.65
   3  -1  13   17.26   12.76
   3  -1  14   19.97   17.23
  -3   1 -14    3.44   12.80
   3  -1  14   15.39    9.36
   3  -1  14    8.51    9.65
  -3   1 -14    8.98    5.12
   3  -1  15    4.49    6.51
  -3   0  15   32.71   11.49
   3   0 -15   44.08   28.83
  -3   0  15   53.66   22.80
   3   0 -15   28.95   15.88
  -3   0  14  -19.78   13.71
  -3   0  14   -2.23    2.59
   3   0 -14    5.00    9.86
  -3   0  14   -4.07    9.20
   3   0 -14   -4.95    3.94
   3   0 -13    0.34   14.18
  -3   0  13   -5.21    6.12
  -3   0  13   -0.16    0.05
   3   0 -13   -5.81    9.02
  -3   0  12   20.59   11.54
   3   0 -12    2.17   12.56
  -3   0  12    9.93    5.99
   3   0 -12    4.26   10.88
  -3   0  12    5.32    3.32
   3   0 -12   12.57    9.50
  -3   0  11   13.80    7.77
   3   0 -11    3.65   11.67
   3   0 -11   -6.59   10.43
  -3   0  11   11.81    6.54
   3   0 -11    7.39    8.89
  -3   0  11    7.07    5.34
   3   0 -11    5.93    4.33
   3   0 -10    6.45    6.66
  -3   0  10   -5.73    5.06
   3   0 -10    2.70    1.81
  -3   0  10   -2.84    3.07
   3   0 -10   -4.90   10.13
  -3   0  10    0.80    3.29
   3   0 -10   -3.69    5.37
   3   0  -9   46.62   19.90
  -3   0   9   58.64   14.01
   3   0  -9   66.14   20.71
  -3   0   9   72.96   13.25
  -3   0   9   66.42   12.44
   3   0  -9   53.47   21.92
  -3   0   9   66.56   16.83
   3   0  -9   60.73   16.39
  -3   0   8   10.50    5.27
   3   0  -8   -3.27    5.67
   3   0  -8   14.34    8.03
  -3   0   8   11.76    4.55
   3   0  -8    7.60    9.19
  -3   0   8   14.87    7.43
   3   0  -8   10.00    6.14
   3   0  -7   15.49   10.91
  -3   0   7   11.94    5.21
   3   0  -7    1.83    3.47
  -3   0   7   22.89    5.61
  -3   0   7   15.60    4.42
   3   0  -7   16.31   10.78
  -3   0   7   17.46    7.37
   3   0  -7   20.92    9.09
   3   0  -6  107.85   27.73
   3   0  -6  156.43   16.38
  -3   0   6  131.35   17.76
   3   0  -6  126.38   20.15
  -3   0   6  128.63   11.87
   3   0  -6  117.31   25.22
  -3   0   6  127.53   20.30
  -3   0   6  168.38   11.45
   3   0  -6  127.06   20.80
   3   0  -5  229.48   19.77
   3   0  -5  189.80   33.90
  -3   0   5  215.53   20.45
  -3   0   5  237.25   12.88
  -3   0   5  220.69   13.18
   3   0  -5  204.31   32.08
  -3   0   5  210.74   23.31
   3   0  -5  193.33   24.19
  -3   0   5  186.08   18.28
   3   0  -4   -0.30    2.05
  -3   0   4    1.02    2.47
   3   0  -4    1.52    7.04
   3   0  -4   -1.61    2.34
  -3   0   4   -0.20    1.50
   3   0  -4    2.93    3.44
  -3   0   4   -0.30    2.82
  -3   0   4   -0.04    0.55
   3   0  -4   -0.63    0.93
   3   0  -3    7.69    6.52
  -3   0   3   17.67    6.78
   3   0  -3   12.15    4.76
   3   0  -3    9.10    2.79
   3   0  -3   15.17    2.45
  -3   0   3   15.25    5.41
   3   0  -3   17.24    8.37
  -3   0   3    5.92    5.47
   3   0  -3   11.21    6.01
  -3   0   3   12.26    4.79
  -3   0   2    8.53    4.74
   3   0  -2    5.58    7.45
   3   0  -2    9.78    4.08
  -3   0   2   11.93    3.74
   3   0  -2    5.60    4.79
  -3   0   2    8.59    6.63
   3   0  -2    9.59    4.94
  -3   0   2   11.54    4.44
  -3   0   1  281.32   26.44
   3   0  -1  313.91   24.53
   3   0  -1  337.58   14.84
   3   0  -1  332.98   16.29
   3   0  -1  322.22   37.43
  -3   0   1  293.81   17.78
   3   0  -1  368.97   21.91
  -3   0   1  296.89   19.31
   3   0  -1  256.09   27.30
   3   0   0  127.20   22.19
   3   0   0  137.77   16.42
  -3   0   0  170.71   23.77
  -3   0   0  135.13   14.40
  -3   0   0  158.80   15.47
  -3   0   0  158.93   14.84
   3   0   0  174.13   27.04
  -3   0   0  162.38    9.60
   3   0   0  191.00   14.69
  -3   0   0  159.32   13.27
   3   0   0  146.65   20.50
   3   0   1  361.81   33.03
  -3   0  -1  331.60   31.96
   3   0   1  377.00   27.83
   3   0   1  409.28   27.08
  -3   0  -1  423.76   30.51
  -3   0  -1  330.43   27.27
  -3   0  -1  371.61   24.53
   3   0   1  411.46   22.66
  -3   0  -1  393.60   21.46
   3   0   1  438.96   35.75
   3   0   2  385.83   35.78
   3   0   2  409.27   29.73
  -3   0  -2  417.88   33.20
  -3   0  -2  325.35   29.79
   3   0   2  441.58   31.46
  -3   0  -2  456.02   28.43
   3   0   2  486.39   25.20
   3   0   2  456.99   38.08
  -3   0  -2  452.35   24.48
   3   0   3   24.07   10.05
   3   0   3   17.51    5.99
  -3   0  -3   15.13    5.64
  -3   0  -3   36.74   11.08
   3   0   3   30.20    8.98
  -3   0  -3   22.03    7.73
  -3   0  -3   22.04    7.02
   3   0   3   28.79    3.06
   3   0   3   24.97    3.09
   3   0   4  237.26   31.42
   3   0   4  272.05   25.35
  -3   0  -4  242.46   31.52
   3   0   4  304.39   30.42
   3   0   4  302.91   17.87
  -3   0  -4  261.15   24.07
   3   0   4  305.09   15.76
  -3   0  -4  293.86   22.48
   3   0   5   22.90    9.60
  -3   0  -5   25.91    7.47
  -3   0  -5   24.82    7.75
   3   0   5   26.36    5.24
   3   0   5   35.25   10.77
  -3   0  -5   25.97   11.76
   3   0   6   67.77   19.01
  -3   0  -6   80.14   13.43
   3   0   6   72.40   10.72
  -3   0  -6   68.33   13.35
   3   0   6   75.48   17.36
  -3   0  -6   51.14   16.75
   3   0   7    3.23    8.21
  -3   0  -7    3.25    2.99
  -3   0  -7   -2.15    3.05
   3   0   7    2.83    3.01
  -3   0  -7    7.16    3.96
  -3   0  -7    9.26    8.50
   3   0   8    9.69    7.94
  -3   0  -8   31.49   10.00
  -3   0  -8   26.71    8.69
   3   0   8   21.76    6.38
  -3   0  -8   21.47    7.07
   3   0   8   19.92    9.28
  -3   0  -8   -0.68    2.52
  -3   0  -9    6.13    4.17
   3   0   9    6.77    5.90
  -3   0  -9    9.46    5.85
  -3   0  -9   12.73    6.74
   3   0   9    9.73    5.11
  -3   0  -9    3.64    9.33
   3   0   9    0.77    5.34
   3   0  10   -1.36    4.35
  -3   0 -10    6.76    6.73
  -3   0 -10   16.99    9.16
  -3   0 -10   11.16    5.98
   3   0  10   19.23    8.15
  -3   0 -10   10.18   13.60
   3   0  10   10.58    6.36
   3   0  11   -0.38    1.26
  -3   0 -11    8.57    8.05
   3   0  11   -2.60    4.25
  -3   0 -11    7.28    5.31
  -3   0 -11   -2.58    7.00
   3   0  11    3.44    3.41
   3   0  12   -5.91    7.34
  -3   0 -12   -0.53    2.67
   3   0  12   -2.39    4.94
  -3   0 -12   -4.59   16.12
   3   0  12    5.82    5.68
   3   0  13   16.85    8.78
  -3   0 -13   19.28   16.17
   3   0  14   21.98   13.23
   3   0  14    9.93    7.76
   3   0  14    0.11    2.67
  -3   0 -14   -7.59    7.89
   3   0  14    0.60   10.72
  -3  -1  16   15.54   18.37
  -3  -1  15   -3.96    5.67
  -3  -1  15    6.95    6.01
  -3  -1  14    5.71   10.29
  -3  -1  14   11.95    8.52
   3   1 -14   17.75   18.83
  -3  -1  14    8.67    7.66
  -3  -1  13   -1.51    1.72
   3   1 -13   -4.83    3.00
  -3  -1  13    1.41    4.75
   3   1 -13    3.08    9.70
  -3  -1  13    3.62    8.02
   3   1 -13   -2.69    5.47
  -3  -1  12    5.50    8.13
   3   1 -12    8.18   12.60
  -3  -1  12    6.44    4.79
   3   1 -12    3.44    9.42
  -3  -1  12    9.37    6.60
   3   1 -12    9.70    7.21
  -3  -1  11    9.15    7.23
   3   1 -11   32.74   19.17
   3   1 -11   30.18   13.97
  -3  -1  11   30.48    9.60
   3   1 -11   39.70   16.92
  -3  -1  11   23.15   12.34
   3   1 -11   23.28   11.10
   3   1 -10    0.22    2.95
  -3  -1  10    4.39    2.81
   3   1 -10   12.86    9.35
  -3  -1  10    7.86    4.09
   3   1 -10   11.83    8.96
  -3  -1  10    3.60    5.77
   3   1 -10   11.12    6.29
  -3  -1   9   -0.25    2.76
   3   1  -9    2.61    6.06
  -3  -1   9    4.57    2.85
  -3  -1   9    6.31    4.62
   3   1  -9    3.38    5.87
  -3  -1   9    1.38    2.21
   3   1  -9    4.04    4.87
  -3  -1   9    1.78    0.58
   3   1  -9    6.43    6.02
   3   1  -8    7.91    9.16
  -3  -1   8   10.79    5.76
  -3  -1   8    7.35    3.93
  -3  -1   8   13.63    4.25
   3   1  -8   15.82    9.98
   3   1  -8   -2.72    8.21
  -3  -1   8    9.76    6.23
   3   1  -8   12.04    5.89
  -3  -1   8   12.31    3.79
  -3  -1   7   86.65   18.26
   3   1  -7   85.28   24.55
  -3  -1   7  132.89   12.44
  -3  -1   7  103.90   11.61
   3   1  -7  131.79   19.45
  -3  -1   7  109.34   20.40
   3   1  -7   99.98   24.22
  -3  -1   7  107.94   11.72
   3   1  -7   92.68   17.11
   3   1  -6   28.20   11.15
  -3  -1   6   22.09    7.84
   3   1  -6   32.51    7.70
  -3  -1   6   27.17    4.39
  -3  -1   6   25.15    4.73
  -3  -1   6   21.67    7.80
   3   1  -6   18.81   10.45
   3   1  -6   23.45    8.43
  -3  -1   6   30.27    7.25
   3   1  -5   43.27   14.64
  -3  -1   5   21.14   12.24
   3   1  -5   56.57   10.20
  -3  -1   5   59.24    4.82
  -3  -1   5   56.90   12.41
   3   1  -5   62.65   17.31
   3   1  -5   47.65   11.62
  -3  -1   5   55.86   11.24
  -3  -1   4    1.46    2.79
   3   1  -4   -0.65    5.06
   3   1  -4    2.75    2.02
   3   1  -4    0.43    0.98
  -3  -1   4    1.36    1.09
   3   1  -4    0.68    3.40
  -3  -1   4   -0.36    1.95
   3   1  -4    1.84    2.17
   3   1  -3  222.16   20.45
   3   1  -3  171.08   26.82
  -3  -1   3  217.63   26.31
   3   1  -3  171.55   26.64
  -3  -1   3  173.98   14.24
  -3  -1   3  219.84   20.18
   3   1  -3  177.22   21.97
  -3  -1   2   35.61   11.43
   3   1  -2   34.70    8.03
   3   1  -2   30.59   10.77
  -3  -1   2   36.33    7.45
  -3  -1   2   39.77    6.52
   3   1  -2   33.43   12.29
  -3  -1   2   22.55    9.75
  -3  -1   2   35.33    6.03
   3   1  -2   37.25   10.12
   3   1  -1  976.96   45.95
   3   1  -1  828.01   55.01
   3   1  -1  804.68   33.33
   3   1  -1 1079.04   30.62
   3   1  -1  903.86   61.71
   3   1  -1 1058.14   38.71
  -3  -1   1  906.53   35.67
  -3  -1   1  865.33   31.15
   3   1  -1  904.55   52.44
  -3  -1   1  622.53   59.05
  -3  -1   0   22.64    6.13
   3   1   0   20.21    8.41
   3   1   0   12.78    5.89
   3   1   0   21.69    5.23
  -3  -1   0   10.55    4.96
  -3  -1   0   21.02    4.97
  -3  -1   0   19.16    4.78
   3   1   0   20.78    4.14
  -3  -1   0   18.27    3.67
  -3  -1   0   17.21   10.22
  -3  -1   0   12.10    3.14
   3   1   0   20.23    8.13
  -3  -1  -1  115.18   14.46
   3   1   1  118.97   15.27
   3   1   1  104.12   16.63
  -3  -1  -1   82.55   16.27
  -3  -1  -1   96.63   13.20
   3   1   1  118.15   13.96
  -3  -1  -1   99.75   12.32
   3   1   1  123.76    9.73
   3   1   1  120.39   19.12
  -3  -1  -1  113.42    9.28
  -3  -1  -1   79.08   23.68
   3   1   2  918.83   60.54
   3   1   2  929.03   47.58
  -3  -1  -2  920.29   38.43
  -3  -1  -2  774.76   58.02
  -3  -1  -2  957.08   49.64
   3   1   2 1076.06   50.11
  -3  -1  -2 1050.37   43.45
  -3  -1  -2 1018.89   33.88
   3   1   3   13.36    6.98
  -3  -1  -3   14.33    4.23
   3   1   3   18.27    6.47
  -3  -1  -3    6.66    2.74
   3   1   3   18.94    7.90
  -3  -1  -3    8.48    5.73
  -3  -1  -3   15.47    7.49
   3   1   3   12.40    2.43
  -3  -1  -3   13.45    5.07
   3   1   3   13.33    3.79
   3   1   4  381.49   42.05
   3   1   4  390.92   30.94
  -3  -1  -4  303.91   19.15
  -3  -1  -4  319.09   40.30
   3   1   4  493.69   39.26
  -3  -1  -4  361.66   28.62
   3   1   4  413.58   20.07
  -3  -1  -4  405.96   26.37
   3   1   5   55.61   15.76
  -3  -1  -5   72.86   11.61
   3   1   5   55.11   11.77
  -3  -1  -5   46.75    6.73
   3   1   5   70.50    8.91
  -3  -1  -5   52.28   11.23
  -3  -1  -5   52.89   18.61
   3   1   5   59.82   13.82
  -3  -1  -6    7.30    3.08
   3   1   6    7.01    6.81
   3   1   6    9.74    5.40
  -3  -1  -6   11.58    5.42
   3   1   6    8.51    3.89
  -3  -1  -6   12.29    5.79
  -3  -1  -6   11.65   10.53
   3   1   6   13.42    8.35
   3   1   7   65.57   20.47
  -3  -1  -7   62.75   11.38
  -3  -1  -7   74.62   14.00
   3   1   7   48.83   11.89
  -3  -1  -7   71.16   14.25
   3   1   7   64.59   11.29
  -3  -1  -7   53.66   21.03
   3   1   7   79.89   19.41
   3   1   8   20.53   12.85
  -3  -1  -8   24.70    8.54
  -3  -1  -8   33.92   10.67
   3   1   8   19.53    8.28
   3   1   8   30.99    8.73
  -3  -1  -8   19.28    7.11
  -3  -1  -8   13.00   10.86
   3   1   8   22.20   10.06
   3   1   9   81.08   23.73
   3   1   9   91.40   17.44
  -3  -1  -9   95.21   17.20
  -3  -1  -9   43.39   23.97
   3   1   9   98.25   23.61
   3   1   9   92.00   15.83
  -3  -1  -9   81.59   17.87
   3   1  10   -0.36    5.49
   3   1  10    4.63    4.59
  -3  -1 -10   -3.17    5.13
  -3  -1 -10   -0.78    8.70
   3   1  10    6.08    4.91
  -3  -1 -10   -0.62    1.42
  -3  -1 -10    7.19   15.01
   3   1  11   -4.02    9.71
   3   1  11   10.25    6.47
  -3  -1 -11   10.72    7.31
  -3  -1 -11   -7.22   17.30
   3   1  11    6.79    9.13
   3   1  11   19.71    8.67
  -3  -1 -11    9.43    6.49
  -3  -1 -11    8.15   11.85
   3   1  12    0.44    2.91
   3   1  12   20.01   10.22
  -3  -1 -12   18.45   20.73
   3   1  12   29.52   13.43
   3   1  12   10.92    6.47
  -3  -1 -12   14.86    8.63
[truncated: 2,210,869 more chars]
